# Supplementary material for: Comprehensive Assessment of Functional Effects of Commonly Used Sugar Substitute Sweeteners on Ex Vivo Human Gut Microbiome
Source: Microbiol Spectr. 2022 Jun 13;10(4):e00412-22. doi: 10.1128/spectrum.00412-22 (PMC9431030; doi:10.1128/spectrum.00412-22)
Supplement: Supplemental file 2 — Supplemental material. Download spectrum.00412-22-s0002.xlsx, XLSX file, 0.9 MB [file spectrum.00412-22-s0002.xlsx]

## Sheet: Contents
Contents
Supplementary Table S2 Functional annotation of the top protein of the identified protein groups.
Supplementary Table S3 Change of ComBat normalized protein group intensities under different treatment of sweeteners.
Supplementary Table S4 Functional annotation of enriched discriminative proteins from Clostridia.

## Sheet: Supplementary Table S2
Supplementary Table S2 Functional annotation of the top protein of the identified protein groups.
Top Protein ID	COG Category	COG accession	COG name	CAZyme
1000570.HMPREF9966_0835	Carbohydrate transport and metabolism	COG1653	ABC-type glycerol-3-phosphate transport system, periplasmic component(15818)
871237.SIN_1900	Translation, ribosomal structure and biogenesis	COG0222	Ribosomal protein L7/L12(1565)
MH0367_GL0178715	Signal transduction mechanisms	COG1854	S-ribosylhomocysteine lyase LuxS, autoinducer biosynthesis(1051)
290338.CKO_00791	Secondary metabolites biosynthesis, transport and catabolism	COG4577	Carboxysome shell and ethanolamine utilization microcompartment protein CcmL/EutN(994)
1006551.KOX_02585	Carbohydrate transport and metabolism	COG0126	3-phosphoglycerate kinase(2251)
1006551.KOX_03160	Energy production and conversion	COG0371	Glycerol dehydrogenase or related enzyme, iron-containing ADH family(1572)
1006551.KOX_03180	Signal transduction mechanisms	COG3412	PTS-EIIA-like component DhaM of the dihydroxyacetone kinase DhaKLM complex(140)
1006551.KOX_07995	Replication, recombination and repair	COG0776	Bacterial nucleoid DNA-binding protein(6276)
NLM027_GL0064549	Amino acid transport and metabolism	COG0498	Threonine synthase(2393)
NLM027_GL0083381	Amino acid transport and metabolism	COG1982	Arginine/lysine/ornithine decarboxylase(2167)
O2.UC41-1_GL0109271	Amino acid transport and metabolism	COG0345	Pyrroline-5-carboxylate reductase(1860)
1006551.KOX_12745	Posttranslational modification, protein turnover, chaperones	COG0740	ATP-dependent protease ClpP, protease subunit(5899)
MH0277_GL0033508	Carbohydrate transport and metabolism	COG2706	6-phosphogluconolactonase, cycloisomerase 2 family(835)
T2D-132A_GL0090829	Amino acid transport and metabolism	COG0687	Spermidine/putrescine-binding periplasmic protein(1517)
MH0277_GL0035813	Posttranslational modification, protein turnover, chaperones	COG2999	Glutaredoxin 2(18)
MH0277_GL0055382	Amino acid transport and metabolism	COG4166	ABC-type oligopeptide transport system, periplasmic component(3057)
MH0260_GL0115925	Secondary metabolites biosynthesis, transport and catabolism	COG4577	Carboxysome shell and ethanolamine utilization microcompartment protein CcmL/EutN(994)
MH0179_GL0070824	Nucleotide transport and metabolism	COG0150	Phosphoribosylaminoimidazole (AIR) synthetase(1796)
1028307.EAE_02965	Carbohydrate transport and metabolism	COG0126	3-phosphoglycerate kinase(2251)
1028307.EAE_04490	Amino acid transport and metabolism	COG0070	Glutamate synthase domain 3(2151)
1028307.EAE_04955	Translation, ribosomal structure and biogenesis	COG0087	Ribosomal protein L3(1720)
O2.UC38-0_GL0004848	Inorganic ion transport and metabolism	COG0288	Carbonic anhydrase(665)
MH0260_GL0143344	Posttranslational modification, protein turnover, chaperones	COG0326	Molecular chaperone, HSP90 family(3137)
DOM005_GL0002759	Carbohydrate transport and metabolism	COG3715	Phosphotransferase system, mannose/fructose/N-acetylgalactosamine-specific component IIC(1365)
1028307.EAE_23480	Carbohydrate transport and metabolism	COG0362	6-phosphogluconate dehydrogenase(617)
1033813.ECNA114_3664	Amino acid transport and metabolism	COG0076	Glutamate or tyrosine decarboxylase or a related PLP-dependent protein(407)
1033813.ECNA114_3885	Energy production and conversion	COG0711	FoF1-type ATP synthase, membrane subunit b or b'(1951)
585054.EFER_3854	Carbohydrate transport and metabolism	COG0149	Triosephosphate isomerase(2381)
O2.UC27-0_GL0019368	Nucleotide transport and metabolism	COG0462	Phosphoribosylpyrophosphate synthetase(2585)
SZEY-10A_GL0012034	General function prediction only	COG0457	Tetratricopeptide (TPR) repeat(13357)
1040964.LRU_02269	Translation, ribosomal structure and biogenesis	COG0480	Translation elongation factor EF-G, a GTPase(5433)
V1.CD40-0_GL0156973	Translation, ribosomal structure and biogenesis	COG1190	Lysyl-tRNA synthetase (class II)(4152)
V1.UC21-4_GL0082547	Intracellular trafficking, secretion, and vesicular transport	COG1952	Preprotein translocase subunit SecB(289)
T2D-132A_GL0065043	Transcription	COG1309	DNA-binding transcriptional regulator, AcrR family(15697)
DLM016_GL0038610	Posttranslational modification, protein turnover, chaperones	COG0234	Co-chaperonin GroES (HSP10)(1684)
1045856.EcWSU1_00345	Posttranslational modification, protein turnover, chaperones	COG0459	Chaperonin GroEL (HSP60 family)(2675)
716541.ECL_00640	General function prediction only	COG0312	Predicted Zn-dependent protease or its inactivated homolog(1184)
1045856.EcWSU1_00731	Energy production and conversion	COG0508	Pyruvate/2-oxoglutarate dehydrogenase complex, dihydrolipoamide acyltransferase (E2) component(1167)
V1.UC39-4_GL0100625	Translation, ribosomal structure and biogenesis	COG1734	RNA polymerase-binding transcription factor DksA(591)
NLM027_GL0051182	Transcription	COG1522	DNA-binding transcriptional regulator, Lrp family(2660)
SZEY-40A_GL0066315	Nucleotide transport and metabolism	COG0283	Cytidylate kinase(2378)
1045856.EcWSU1_01600	Energy production and conversion	COG0655	Multimeric flavodoxin WrbA(5222)
1045856.EcWSU1_01757	Carbohydrate transport and metabolism	COG0057	Glyceraldehyde-3-phosphate dehydrogenase/erythrose-4-phosphate dehydrogenase(2333)
T2D-132A_GL0006815	Coenzyme transport and metabolism	COG0259	Pyridoxine/pyridoxamine 5'-phosphate oxidase(100)
1045856.EcWSU1_02748	Transcription	COG1278	Cold shock protein, CspA family(1761)
T2D-108A_GL0173584	Carbohydrate transport and metabolism	COG0800	2-keto-3-deoxy-6-phosphogluconate aldolase(1825)
V1.UC21-4_GL0152426	Carbohydrate transport and metabolism	COG0469	Pyruvate kinase(993)
T2D-132A_GL0028664	Inorganic ion transport and metabolism	COG4531	ABC-type Zn2+ transport system, periplasmic component/surface adhesin(232)
SZEY-68A_GL0068908	Amino acid transport and metabolism	COG0040	ATP phosphoribosyltransferase(976)
V1.CD3-0-PT_GL0021809	Cell wall/membrane/envelope biogenesis	COG1210	UTP-glucose-1-phosphate uridylyltransferase(1166)
T2D-132A_GL0004886	Nucleotide transport and metabolism	COG0717	Deoxycytidine triphosphate deaminase(464)
V1.UC21-4_GL0094238	Signal transduction mechanisms	COG2197	DNA-binding response regulator, NarL/FixJ family, contains REC and HTH domains(7571)
888063.HMPREF9086_3245	Amino acid transport and metabolism	COG0082	Chorismate synthase(1927)
T2D-132A_GL0026244	Nucleotide transport and metabolism	COG1972	Nucleoside permease NupC(247)
SZEY-40A_GL0030374	Inorganic ion transport and metabolism	COG2837	Periplasmic deferrochelatase/peroxidase EfeB(151)
SZEY-40A_GL0011908	Nucleotide transport and metabolism	COG0519	GMP synthase, PP-ATPase domain/subunit(2959)
T2D-132A_GL0081683	Replication, recombination and repair	COG0513	Superfamily II DNA and RNA helicase(3843)
V1.UC21-4_GL0167478	Intracellular trafficking, secretion, and vesicular transport	COG0541	Signal recognition particle GTPase(2400)
1045856.EcWSU1_03717	Carbohydrate transport and metabolism	COG0126	3-phosphoglycerate kinase(2251)
V1.UC21-4_GL0113285	Defense mechanisms	COG0845	Multidrug efflux pump subunit AcrA (membrane-fusion protein)(10431)
1045856.EcWSU1_04117	Translation, ribosomal structure and biogenesis	COG0091	Ribosomal protein L22(1494)
716541.ECL_04714	Posttranslational modification, protein turnover, chaperones	COG1047	FKBP-type peptidyl-prolyl cis-trans isomerase 2(691)
469613.HMPREF0864_03581	Amino acid transport and metabolism	COG0703	Shikimate kinase(2700)
T2D-132A_GL0003337	Signal transduction mechanisms	COG0745	DNA-binding response regulator, OmpR family, contains REC and winged-helix (wHTH) domain(25250)
DLM016_GL0084708	Signal transduction mechanisms	COG0589	Nucleotide-binding universal stress protein, UspA family(1821)
1045856.EcWSU1_04411	Amino acid transport and metabolism	COG0165	Argininosuccinate lyase(2177)
1048689.ECO55CA74_12590	Carbohydrate transport and metabolism	COG0246	Mannitol-1-phosphate/altronate dehydrogenases(1700)
290338.CKO_04072	Energy production and conversion	COG0680	Ni,Fe-hydrogenase maturation factor(1159)
T2D-31A_GL0076242	Carbohydrate transport and metabolism	COG0191	Fructose/tagatose bisphosphate aldolase(3616)
585054.EFER_2485	Signal transduction mechanisms	COG0589	Nucleotide-binding universal stress protein, UspA family(1821)
O2.UC38-1_GL0040134	Posttranslational modification, protein turnover, chaperones	COG0309	Hydrogenase maturation factor(820)
155864.Z3797	Amino acid transport and metabolism	COG1104	Cysteine sulfinate desulfinase/cysteine desulfurase or related enzyme(4470)
155864.Z3999	Translation, ribosomal structure and biogenesis	COG0013	Alanyl-tRNA synthetase(4266)
155864.Z4465	Defense mechanisms	COG0251	Enamine deaminase RidA, house cleaning of reactive enamine intermediates, YjgF/YER057c/UK114 family(2480)
V1.FI24_GL0083749	Cell wall/membrane/envelope biogenesis	COG3765	LPS O-antigen chain length determinant protein, WzzB/FepE family(408)
195102.CPE1680	Translation, ribosomal structure and biogenesis	COG1185	Polyribonucleotide nucleotidyltransferase (polynucleotide phosphorylase)(3082)
198214.SF3490
T2D-132A_GL0087716	Cell wall/membrane/envelope biogenesis	COG3248	Nucleoside-specific outer membrane channel protein Tsx(25)
199310.c1093	Cell wall/membrane/envelope biogenesis	COG3637	Opacity protein and related surface antigens(2204)
199310.c1707	Amino acid transport and metabolism	COG4166	ABC-type oligopeptide transport system, periplasmic component(3057)
199310.c1922	Amino acid transport and metabolism	COG0076	Glutamate or tyrosine decarboxylase or a related PLP-dependent protein(407)
199310.c2321	Inorganic ion transport and metabolism	COG1528	Ferritin(922)
199310.c3073	Amino acid transport and metabolism	COG0112	Glycine/serine hydroxymethyltransferase(2252)
199310.c4176	Energy production and conversion	COG1866	Phosphoenolpyruvate carboxykinase, ATP-dependent(1458)
199310.c4878	Energy production and conversion	COG0554	Glycerol kinase(2030)
670892.EC3431_2490	Defense mechanisms	COG0251	Enamine deaminase RidA, house cleaning of reactive enamine intermediates, YjgF/YER057c/UK114 family(2480)
199310.c5465	Nucleotide transport and metabolism	COG0274	Deoxyribose-phosphate aldolase(2110)
DLF014_GL0044785	Energy production and conversion	COG0712	FoF1-type ATP synthase, delta subunit(1785)
205913.Blon03001720	Energy production and conversion	COG0056	FoF1-type ATP synthase, alpha subunit(1572)
206672.BL0597	Carbohydrate transport and metabolism	COG0058	Glucan phosphorylase(3456)	GT35
206672.BL0707	Carbohydrate transport and metabolism	COG0126	3-phosphoglycerate kinase(2251)
206672.BL0951	Energy production and conversion	COG1882	Pyruvate-formate lyase(4465)
206672.BL0988	Carbohydrate transport and metabolism	COG0469	Pyruvate kinase(993)
206672.BL1656	Carbohydrate transport and metabolism	COG0588	Phosphoglycerate mutase (BPG-dependent)(491)
226186.BT_1185	Inorganic ion transport and metabolism	COG4771	Outer membrane receptor for ferrienterochelin and colicins(16693)
226186.BT_2493	Transcription	COG1940	Sugar kinase of the NBD/HSP70 family, may contain an N-terminal HTH domain(6697)
226186.BT_3961
226186.BT_4245
226186.BT_4247	Coenzyme transport and metabolism	COG4206	Outer membrane cobalamin receptor protein(11370)
226186.BT_4296
226186.BT_4305	Carbohydrate transport and metabolism	COG1449	Alpha-amylase/alpha-mannosidase, GH57 family(547)	GH57
245014.CK3_19480	Translation, ribosomal structure and biogenesis	COG0097	Ribosomal protein L6P/L9E(1790)
264199.stu1788	Carbohydrate transport and metabolism	COG0057	Glyceraldehyde-3-phosphate dehydrogenase/erythrose-4-phosphate dehydrogenase(2333)
272559.BF1158	Carbohydrate transport and metabolism	COG1082	Sugar phosphate isomerase/epimerase(6976)	GH97
272620.KPN_04365	Transcription	COG0085	DNA-directed RNA polymerase, beta subunit/140 kD subunit(4241)
290338.CKO_00045	Replication, recombination and repair	COG0187	DNA gyrase/topoisomerase IV, subunit B(5934)
290338.CKO_00051	Cell wall/membrane/envelope biogenesis	COG0706	Membrane protein insertase Oxa1/YidC/SpoIIIJ, required for the localization of integral membrane proteins(2366)
290338.CKO_00057	Energy production and conversion	COG0431	NAD(P)H-dependent FMN reductase(531)
290338.CKO_00065	Inorganic ion transport and metabolism	COG0226	ABC-type phosphate transport system, periplasmic component(2605)
290338.CKO_00066	Cell wall/membrane/envelope biogenesis	COG0449	Glucosamine 6-phosphate synthetase, contains amidotransferase and phosphosugar isomerase domains(4667)
290338.CKO_00075	Energy production and conversion	COG0712	FoF1-type ATP synthase, delta subunit(1785)
V1.UC21-4_GL0151204	Energy production and conversion	COG0356	FoF1-type ATP synthase, membrane subunit a(1685)
V1.UC21-4_GL0012388	Function unknown	COG3085	Uncharacterized conserved protein YifE, UPF0438 family(26)
290338.CKO_00109	Coenzyme transport and metabolism	COG0115	Branched-chain amino acid aminotransferase/4-amino-4-deoxychorismate lyase(2456)
290338.CKO_00110	Carbohydrate transport and metabolism	COG0129	Dihydroxyacid dehydratase/phosphogluconate dehydratase(2579)
SZEY-40A_GL0026093	Amino acid transport and metabolism	COG1171	Threonine dehydratase(1430)
290338.CKO_00113	Coenzyme transport and metabolism	COG0059	Ketol-acid reductoisomerase(1310)
290338.CKO_00122	Replication, recombination and repair	COG0513	Superfamily II DNA and RNA helicase(3843)
NLM027_GL0010329	Transcription	COG1158	Transcription termination factor Rho(1550)
290338.CKO_00144	Function unknown	COG3071	Uncharacterized conserved protein HemY, contains two TPR repeats(81)
290338.CKO_00145	Function unknown	COG2959	Uncharacterized conserved protein HemX (no evidence of involvement in heme biosynthesis)(293)
290338.CKO_00171	Amino acid transport and metabolism	COG0620	Methionine synthase II (cobalamin-independent)(1162)
290338.CKO_00176	Coenzyme transport and metabolism	COG2226	Ubiquinone/menaquinone biosynthesis C-methylase UbiE(8860)
290338.CKO_00185	Coenzyme transport and metabolism	COG0543	NAD(P)H-flavin reductase(3646)
290338.CKO_00190	Amino acid transport and metabolism	COG0006	Xaa-Pro aminopeptidase(4505)
290338.CKO_00205	Coenzyme transport and metabolism	COG3445	Autonomous glycyl radical cofactor GrcA(27)
290338.CKO_00208	Coenzyme transport and metabolism	COG0029	Aspartate oxidase(1116)
290338.CKO_00214	Intracellular trafficking, secretion, and vesicular transport	COG0681	Signal peptidase I(5860)
290338.CKO_00218	Coenzyme transport and metabolism	COG0854	Pyridoxine 5'-phosphate synthase PdxJ(397)
290338.CKO_00226	Nucleotide transport and metabolism	COG0047	Phosphoribosylformylglycinamidine (FGAM) synthase, glutamine amidotransferase domain(3207)
290338.CKO_00237	Amino acid transport and metabolism	COG0112	Glycine/serine hydroxymethyltransferase(2252)
290338.CKO_00251	Amino acid transport and metabolism	COG1104	Cysteine sulfinate desulfinase/cysteine desulfurase or related enzyme(4470)
290338.CKO_00258	Amino acid transport and metabolism	COG0260	Leucyl aminopeptidase(445)
290338.CKO_00261	Inorganic ion transport and metabolism	COG2897	3-mercaptopyruvate sulfurtransferase SseA, contains two rhodanese domains(269)
290338.CKO_00269	Cell cycle control, cell division, chromosome partitioning	COG1426	Cytoskeletal protein RodZ, contains Xre-like HTH and DUF4115 domains(700)
290338.CKO_00273	Signal transduction mechanisms	COG2976	Putative negative regulator of RcsB-dependent stress response(160)
290338.CKO_00274	Cell wall/membrane/envelope biogenesis	COG1520	Outer membrane protein assembly factor BamB, contains PQQ-like beta-propeller repeat(1617)
290338.CKO_00279	General function prediction only	COG2070	NAD(P)H-dependent flavin oxidoreductase YrpB, nitropropane dioxygenase family(2748)
T2D-108A_GL0134427	Nucleotide transport and metabolism	COG0035	Uracil phosphoribosyltransferase(1773)
290338.CKO_00307	Posttranslational modification, protein turnover, chaperones	COG1225	Peroxiredoxin(1307)
290338.CKO_00309	Cell wall/membrane/envelope biogenesis	COG0329	Dihydrodipicolinate synthase/N-acetylneuraminate lyase(4022)
290338.CKO_00310	Function unknown	COG3317	Uncharacterized lipoprotein(118)
290338.CKO_00311	Nucleotide transport and metabolism	COG0152	Phosphoribosylaminoimidazole-succinocarboxamide synthase(1792)
290338.CKO_00312	General function prediction only	COG2321	Predicted metalloprotease(100)
290338.CKO_00329	Carbohydrate transport and metabolism	COG0021	Transketolase(1310)
290338.CKO_00330	Carbohydrate transport and metabolism	COG0176	Transaldolase(1174)
290338.CKO_00335	Amino acid transport and metabolism	COG4766	Ethanolamine utilization protein EutQ, cupin superfamily (function unknown)(93)
290338.CKO_00340	Energy production and conversion	COG1012	Acyl-CoA reductase or other NAD-dependent aldehyde dehydrogenase(3023)
290338.CKO_00345	Amino acid transport and metabolism	COG4303	Ethanolamine ammonia-lyase, large subunit(188)
290338.CKO_00346	Amino acid transport and metabolism	COG4302	Ethanolamine ammonia-lyase, small subunit(157)
290338.CKO_00356	Inorganic ion transport and metabolism	COG2837	Periplasmic deferrochelatase/peroxidase EfeB(151)
290338.CKO_00364	General function prediction only	COG1028	NAD(P)-dependent dehydrogenase, short-chain alcohol dehydrogenase family(12661)
290338.CKO_00365	Inorganic ion transport and metabolism	COG4150	ABC-type sulfate transport system, periplasmic component(37)
290338.CKO_00368	Inorganic ion transport and metabolism	COG1118	ABC-type sulfate/molybdate transport systems, ATPase component(253)
DOM005_GL0005291	Carbohydrate transport and metabolism	COG2190	Phosphotransferase system IIA component(2932)
290338.CKO_00376	Carbohydrate transport and metabolism	COG1080	Phosphoenolpyruvate-protein kinase (PTS system EI component in bacteria)(4879)
V1.UC21-4_GL0004246	Signal transduction mechanisms	COG1925	Phosphotransferase system, HPr and related phosphotransfer proteins(3145)
290338.CKO_00379	Amino acid transport and metabolism	COG0031	Cysteine synthase(2847)
290338.CKO_00381	Cell cycle control, cell division, chromosome partitioning	COG3115	Cell division protein ZipA, interacts with FtsZ(115)
290338.CKO_00396	Translation, ribosomal structure and biogenesis	COG0008	Glutamyl- or glutaminyl-tRNA synthetase(5298)
290338.CKO_00412	Carbohydrate transport and metabolism	COG0837	Glucokinase(46)
290338.CKO_00439	Carbohydrate transport and metabolism	COG2133	Glucose/arabinose dehydrogenase, beta-propeller fold(175)
290338.CKO_00447	Function unknown	COG3691	Uncharacterized conserved protein YfcZ, UPF0381/DUF406 family(45)
290338.CKO_00462	Secondary metabolites biosynthesis, transport and catabolism	COG0304	3-oxoacyl-(acyl-carrier-protein) synthase(2698)
290338.CKO_00470	Lipid transport and metabolism	COG0777	Acetyl-CoA carboxylase beta subunit(685)
290338.CKO_00478	Signal transduction mechanisms	COG0834	ABC-type amino acid transport/signal transduction system, periplasmic component/domain(7415)
290338.CKO_00486	General function prediction only	COG0622	Predicted phosphodiesterase(2587)
290338.CKO_00497	General function prediction only	COG0857	BioD-like N-terminal domain of phosphotransacetylase(208)
290338.CKO_00498	Energy production and conversion	COG0282	Acetate kinase(2573)
290338.CKO_00501	Function unknown	COG3013	Uncharacterized protein YfbU, UPF0304 family(34)
290338.CKO_00502	General function prediction only	COG0637	Beta-phosphoglucomutase or related phosphatase, HAD superfamily(4557)
T2D-132A_GL0088211	Amino acid transport and metabolism	COG0436	Aspartate/methionine/tyrosine aminotransferase(8648)
290338.CKO_00510	Energy production and conversion	COG0852	NADH:ubiquinone oxidoreductase 27 kD subunit (chain C)(546)
O2.UC38-0_GL0007356	Energy production and conversion	COG1905	NADH:ubiquinone oxidoreductase 24 kD subunit (chain E)(1525)
MH0425_GL0162528	Energy production and conversion	COG1894	NADH:ubiquinone oxidoreductase, NADH-binding 51 kD subunit (chain F)(704)
290338.CKO_00516	Energy production and conversion	COG0839	NADH:ubiquinone oxidoreductase subunit 6 (chain J)(340)
290338.CKO_00521	Signal transduction mechanisms	COG0835	Chemotaxis signal transduction protein(487)
290338.CKO_00524	Translation, ribosomal structure and biogenesis	COG4575	Membrane-anchored ribosome-binding protein, inhibits growth in stationary phase, ElaB/YqjD/DUF883 family(70)
290338.CKO_00535	Amino acid transport and metabolism	COG3075	Anaerobic glycerol-3-phosphate dehydrogenase(179)
290338.CKO_00536	Energy production and conversion	COG0578	Glycerol-3-phosphate dehydrogenase(349)
290338.CKO_00538	Lipid transport and metabolism	COG0584	Glycerophosphoryl diester phosphodiesterase(2963)
290338.CKO_00542	Coenzyme transport and metabolism	COG2227	2-polyprenyl-3-methyl-5-hydroxy-6-metoxy-1,4-benzoquinol methylase(2547)
T2D-108A_GL0143760	Replication, recombination and repair	COG0188	DNA gyrase/topoisomerase IV, subunit A(6376)
290338.CKO_00636	Defense mechanisms	COG0627	S-formylglutathione hydrolase FrmB(1245)
290338.CKO_00641	Carbohydrate transport and metabolism	COG1879	ABC-type sugar transport system, periplasmic component, contains N-terminal xre family HTH domain(4787)
290338.CKO_00646	Nucleotide transport and metabolism	COG0295	Cytidine deaminase(1933)
290338.CKO_00661	Energy production and conversion	COG0277	FAD/FMN-containing dehydrogenase(1347)
290338.CKO_00663	Cell wall/membrane/envelope biogenesis	COG1732	Periplasmic glycine betaine/choline-binding (lipo)protein of an ABC-type transport system (osmoprotectant binding protein)(611)
290338.CKO_00671	Translation, ribosomal structure and biogenesis	COG0143	Methionyl-tRNA synthetase(3279)
290338.CKO_00687	Carbohydrate transport and metabolism	COG1830	Fructose-bisphosphate aldolase class Ia, DhnA family(422)
290338.CKO_00692	Carbohydrate transport and metabolism	COG0246	Mannitol-1-phosphate/altronate dehydrogenases(1700)
290338.CKO_00754	Cell wall/membrane/envelope biogenesis	COG0562	UDP-galactopyranose mutase(2899)
290338.CKO_00756	Carbohydrate transport and metabolism	COG0362	6-phosphogluconate dehydrogenase(617)
290338.CKO_00763	Amino acid transport and metabolism	COG0241	Histidinol phosphatase or a related phosphatase(1000)
290338.CKO_00764	Amino acid transport and metabolism	COG0079	Histidinol-phosphate/aromatic aminotransferase or cobyric acid decarboxylase(2977)
290338.CKO_00765	Amino acid transport and metabolism	COG0141	Histidinol dehydrogenase(1564)
290338.CKO_00768	Cell wall/membrane/envelope biogenesis	COG0451	Nucleoside-diphosphate-sugar epimerase(11183)
290338.CKO_00775	Replication, recombination and repair	COG3449	DNA gyrase inhibitor GyrI(310)
290338.CKO_00777	Function unknown	COG2926	Uncharacterized conserved protein YeeX, DUF496 family(40)
469595.CSAG_01850	Secondary metabolites biosynthesis, transport and catabolism	COG4909	Propanediol dehydratase, large subunit(154)
MH0260_GL0063359	Secondary metabolites biosynthesis, transport and catabolism	COG4577	Carboxysome shell and ethanolamine utilization microcompartment protein CcmL/EutN(994)
469595.CSAG_01797	Intracellular trafficking, secretion, and vesicular transport	COG1766	Flagellar biosynthesis/type III secretory pathway M-ring protein FliF/YscJ(398)
290338.CKO_01015	Cell motility	COG1344	Flagellin and related hook-associated protein FlgL(3044)
290338.CKO_01025	Signal transduction mechanisms	COG0834	ABC-type amino acid transport/signal transduction system, periplasmic component/domain(7415)
290338.CKO_01026	Amino acid transport and metabolism	COG2515	1-aminocyclopropane-1-carboxylate deaminase/D-cysteine desulfhydrase, PLP-dependent ACC family(404)
290338.CKO_01042	Inorganic ion transport and metabolism	COG1528	Ferritin(922)
290338.CKO_01055	Signal transduction mechanisms	COG0589	Nucleotide-binding universal stress protein, UspA family(1821)
290338.CKO_01058	Cell motility	COG1291	Flagellar motor component MotA(274)
290338.CKO_01061	Signal transduction mechanisms	COG2198	HPt (histidine-containing phosphotransfer) domain(1010)
290338.CKO_01062	Signal transduction mechanisms	COG0835	Chemotaxis signal transduction protein(487)
290338.CKO_01066	Signal transduction mechanisms	COG0840	Methyl-accepting chemotaxis protein(2442)
290338.CKO_01067	Signal transduction mechanisms	COG0840	Methyl-accepting chemotaxis protein(2442)
290338.CKO_01068	Signal transduction mechanisms	COG1352	Methylase of chemotaxis methyl-accepting proteins(278)
290338.CKO_01070	Signal transduction mechanisms	COG0745	DNA-binding response regulator, OmpR family, contains REC and winged-helix (wHTH) domain(25250)
290338.CKO_01071	Signal transduction mechanisms	COG3143	Chemotaxis regulator CheZ, phosphatase of CheY~P(30)
290338.CKO_01085	Translation, ribosomal structure and biogenesis	COG0018	Arginyl-tRNA synthetase(2767)
290338.CKO_01095	Translation, ribosomal structure and biogenesis	COG0173	Aspartyl-tRNA synthetase(2954)
290338.CKO_01097	Transcription	COG0217	Transcriptional and/or translational regulatory protein YebC/TACO1(2026)
290338.CKO_01113	Carbohydrate transport and metabolism	COG0364	Glucose-6-phosphate 1-dehydrogenase(314)
290338.CKO_01117	Nucleotide transport and metabolism	COG0027	Formate-dependent phosphoribosylglycinamide formyltransferase (GAR transformylase)(1016)
MH0179_GL0047898
290338.CKO_01141	Defense mechanisms	COG1956	GAF domain-containing protein, putative methionine-R-sulfoxide reductase(442)
T2D-77A_GL0033083	Transcription	COG1414	DNA-binding transcriptional regulator, IclR family(1528)
290338.CKO_01161	Carbohydrate transport and metabolism	COG3444	Phosphotransferase system, mannose/fructose/N-acetylgalactosamine-specific component IIB(1562)
MH0179_GL0045429	Defense mechanisms	COG0251	Enamine deaminase RidA, house cleaning of reactive enamine intermediates, YjgF/YER057c/UK114 family(2480)
290338.CKO_01174	Cell wall/membrane/envelope biogenesis	COG3065	Starvation-inducible outer membrane lipoprotein(32)
290338.CKO_01181	Cell cycle control, cell division, chromosome partitioning	COG2894	Septum formation inhibitor-activating ATPase MinD(1098)
290338.CKO_01209	Carbohydrate transport and metabolism	COG1626	Neutral trehalase(357)	GH37
290338.CKO_01210	Signal transduction mechanisms	COG3412	PTS-EIIA-like component DhaM of the dihydroxyacetone kinase DhaKLM complex(140)
290338.CKO_01211	General function prediction only	COG1461	Predicted kinase related to dihydroxyacetone kinase(2410)
290338.CKO_01212	Carbohydrate transport and metabolism	COG2376	Dihydroxyacetone kinase(659)
290338.CKO_01267	Inorganic ion transport and metabolism	COG0614	ABC-type Fe3+-hydroxamate transport system, periplasmic component(4977)
290338.CKO_01271	Nucleotide transport and metabolism	COG0462	Phosphoribosylpyrophosphate synthetase(2585)
290338.CKO_01279	Cell wall/membrane/envelope biogenesis	COG2877	3-deoxy-D-manno-octulosonic acid (KDO) 8-phosphate synthase(671)
290338.CKO_01287	Signal transduction mechanisms	COG0840	Methyl-accepting chemotaxis protein(2442)
290338.CKO_01314	Cell wall/membrane/envelope biogenesis	COG1210	UTP-glucose-1-phosphate uridylyltransferase(1166)
290338.CKO_01316	Transcription	COG2916	DNA-binding protein H-NS(144)
290338.CKO_01318	Energy production and conversion	COG1454	Alcohol dehydrogenase, class IV(6245)
290338.CKO_01320	Amino acid transport and metabolism	COG4166	ABC-type oligopeptide transport system, periplasmic component(3057)
290338.CKO_01336	Amino acid transport and metabolism	COG0159	Tryptophan synthase alpha chain(1119)
290338.CKO_01337	Amino acid transport and metabolism	COG0133	Tryptophan synthase beta chain(1171)
290338.CKO_01338	Amino acid transport and metabolism	COG0135	Phosphoribosylanthranilate isomerase(1071)
290338.CKO_01339	Amino acid transport and metabolism	COG0547	Anthranilate phosphoribosyltransferase(1303)
290338.CKO_01340	Coenzyme transport and metabolism	COG0147	Anthranilate/para-aminobenzoate synthases component I(1579)
290338.CKO_01370
290338.CKO_01375	Lipid transport and metabolism	COG0623	Enoyl-[acyl-carrier-protein] reductase (NADH)(513)
290338.CKO_01387	Signal transduction mechanisms	COG1842	Phage shock protein A(327)
290338.CKO_01399	Posttranslational modification, protein turnover, chaperones	COG2077	Peroxiredoxin(404)
290338.CKO_01402	Amino acid transport and metabolism	COG4166	ABC-type oligopeptide transport system, periplasmic component(3057)
290338.CKO_01405	Signal transduction mechanisms	COG0589	Nucleotide-binding universal stress protein, UspA family(1821)
290338.CKO_01420	Signal transduction mechanisms	COG0589	Nucleotide-binding universal stress protein, UspA family(1821)
290338.CKO_01429	General function prediction only	COG1052	Lactate dehydrogenase or related 2-hydroxyacid dehydrogenase(4350)
290338.CKO_01450	Carbohydrate transport and metabolism	COG0057	Glyceraldehyde-3-phosphate dehydrogenase/erythrose-4-phosphate dehydrogenase(2333)
290338.CKO_01456	Signal transduction mechanisms	COG0840	Methyl-accepting chemotaxis protein(2442)
290338.CKO_01486	Amino acid transport and metabolism	COG0747	ABC-type transport system, periplasmic component(5526)
290338.CKO_01492	General function prediction only	COG2130	NADPH-dependent curcumin reductase CurA(28)
290338.CKO_01519	Defense mechanisms	COG1764	Organic hydroperoxide reductase OsmC/OhrA(68)
290338.CKO_01528	Signal transduction mechanisms	COG0840	Methyl-accepting chemotaxis protein(2442)
290338.CKO_01569	Energy production and conversion	COG4221	NADP-dependent 3-hydroxy acid dehydrogenase YdfG(1258)
469595.CSAG_01265	Coenzyme transport and metabolism	COG0132	Dethiobiotin synthetase(633)
290338.CKO_01610	Energy production and conversion	COG1282	NAD/NADP transhydrogenase beta subunit(142)
290338.CKO_01611	Energy production and conversion	COG3288	NAD/NADP transhydrogenase alpha subunit(166)
290338.CKO_01613
290338.CKO_01624	Carbohydrate transport and metabolism	COG1482	Mannose-6-phosphate isomerase, class I(1897)
290338.CKO_01625	Function unknown	COG5339	Uncharacterized conserved protein YdgA, DUF945 family(59)
290338.CKO_01646	Amino acid transport and metabolism	COG3104	Dipeptide/tripeptide permease(894)
290338.CKO_01647	Posttranslational modification, protein turnover, chaperones	COG0625	Glutathione S-transferase(383)
469595.CSAG_01210	Translation, ribosomal structure and biogenesis	COG0162	Tyrosyl-tRNA synthetase(2682)
290338.CKO_01653	Cell wall/membrane/envelope biogenesis	COG3133	Outer membrane lipoprotein SlyB(115)
290338.CKO_01654	Transcription	COG1846	DNA-binding transcriptional regulator, MarR family(9255)
290338.CKO_01662	Energy production and conversion	COG1902	2,4-dienoyl-CoA reductase or related NADH-dependent reductase, Old Yellow Enzyme (OYE) family(3687)
290338.CKO_01663	Secondary metabolites biosynthesis, transport and catabolism	COG0346	Catechol 2,3-dioxygenase or other lactoylglutathione lyase family enzyme(4120)
MH0179_GL0036855	Lipid transport and metabolism	COG2230	Cyclopropane fatty-acyl-phospholipid synthase and related methyltransferases(407)
MH0014_GL0025918	Coenzyme transport and metabolism	COG0307	Riboflavin synthase alpha chain(994)
290338.CKO_01690	Signal transduction mechanisms	COG0834	ABC-type amino acid transport/signal transduction system, periplasmic component/domain(7415)
MH0425_GL0081815	Inorganic ion transport and metabolism	COG1464	ABC-type metal ion transport system, periplasmic component/surface antigen(1669)
290338.CKO_01709	Carbohydrate transport and metabolism	COG0469	Pyruvate kinase(993)
469595.CSAG_01121	Posttranslational modification, protein turnover, chaperones	COG0316	Fe-S cluster assembly iron-binding protein IscA(184)
290338.CKO_01721	Secondary metabolites biosynthesis, transport and catabolism	COG2050	Acyl-coenzyme A thioesterase PaaI, contains HGG motif(1520)
290338.CKO_01736	Defense mechanisms	COG0386	Glutathione peroxidase, house-cleaning role in reducing lipid peroxides(330)
290338.CKO_01740	Translation, ribosomal structure and biogenesis	COG0073	tRNA-binding EMAP/Myf domain(3410)
290338.CKO_01741	Translation, ribosomal structure and biogenesis	COG0016	Phenylalanyl-tRNA synthetase alpha subunit(2231)
290338.CKO_01745	Translation, ribosomal structure and biogenesis	COG0441	Threonyl-tRNA synthetase(3518)
290338.CKO_01748	Carbohydrate transport and metabolism	COG1105	Fructose-1-phosphate kinase or kinase (PfkB)(1480)
290338.CKO_01764	Cell wall/membrane/envelope biogenesis	COG2913	Outer membrane protein assembly factor BamE, lipoprotein component of the BamABCDE complex(537)
290338.CKO_01765	Coenzyme transport and metabolism	COG0171	NH3-dependent NAD+ synthetase(712)
290338.CKO_01788
290338.CKO_01789	Amino acid transport and metabolism	COG0334	Glutamate dehydrogenase/leucine dehydrogenase(2586)
290338.CKO_01791	Amino acid transport and metabolism	COG0709	Selenophosphate synthase(708)
290338.CKO_01792	Energy production and conversion	COG0778	Nitroreductase(7152)
290338.CKO_01801	Carbohydrate transport and metabolism	COG0676	D-hexose-6-phosphate mutarotase(96)
290338.CKO_01806	Signal transduction mechanisms	COG2766	Predicted Ser/Thr protein kinase(49)
290338.CKO_01830	Signal transduction mechanisms	COG0589	Nucleotide-binding universal stress protein, UspA family(1821)
290338.CKO_01835	Energy production and conversion	COG0538	Isocitrate dehydrogenase(1146)
MH0014_GL0004818	Nucleotide transport and metabolism	COG0015	Adenylosuccinate lyase(2330)
290338.CKO_01926	Amino acid transport and metabolism	COG2195	Di- or tripeptidase(4305)
V1.UC21-4_GL0012062
290338.CKO_01948	General function prediction only	COG3150	Predicted esterase YcpF, UPF0227 family(298)
290338.CKO_01951	Cell wall/membrane/envelope biogenesis	COG3417	Outer membrane lipoprotein LpoB, binds and activates PBP1b(72)
290338.CKO_01953	General function prediction only	COG0537	Diadenosine tetraphosphate (Ap4A) hydrolase or other HIT family hydrolase(2540)
290338.CKO_01957	Carbohydrate transport and metabolism	COG1264	Phosphotransferase system IIB components(2073)
290338.CKO_01963	Secondary metabolites biosynthesis, transport and catabolism	COG0304	3-oxoacyl-(acyl-carrier-protein) synthase(2698)
290338.CKO_01965	General function prediction only	COG1028	NAD(P)-dependent dehydrogenase, short-chain alcohol dehydrogenase family(12661)
290338.CKO_01966	Lipid transport and metabolism	COG0331	Malonyl CoA-acyl carrier protein transacylase(1666)
290338.CKO_01967	Lipid transport and metabolism	COG0332	3-oxoacyl-[acyl-carrier-protein] synthase III(2976)
290338.CKO_01975	Translation, ribosomal structure and biogenesis	COG1530	Ribonuclease G or E(1377)
290338.CKO_01983	Cell motility	COG1749	Flagellar hook protein FlgE(451)
290338.CKO_01999	Posttranslational modification, protein turnover, chaperones	COG2999	Glutaredoxin 2(18)
290338.CKO_02019	Cell wall/membrane/envelope biogenesis	COG3131	Periplasmic glucans biosynthesis protein(60)
290338.CKO_02022	Translation, ribosomal structure and biogenesis	COG2110	O-acetyl-ADP-ribose deacetylase (regulator of RNase III), contains Macro domain(3552)
290338.CKO_02036	General function prediction only	COG0111	Phosphoglycerate dehydrogenase or related dehydrogenase(3789)
290338.CKO_02047	Energy production and conversion	COG0655	Multimeric flavodoxin WrbA(5222)
290338.CKO_02048
290338.CKO_02101	General function prediction only	COG1832	Predicted CoA-binding protein(119)
290338.CKO_02111	Cell wall/membrane/envelope biogenesis	COG3637	Opacity protein and related surface antigens(2204)
V1.UC21-4_GL0129596	Lipid transport and metabolism	COG0764	3-hydroxymyristoyl/3-hydroxydecanoyl-(acyl carrier protein) dehydratase(1385)
290338.CKO_02129	Amino acid transport and metabolism	COG0308	Aminopeptidase N(605)
290338.CKO_02139	Amino acid transport and metabolism	COG1448	Aspartate/tyrosine/aromatic aminotransferase(388)
290338.CKO_02141	General function prediction only	COG0491	Glyoxylase or a related metal-dependent hydrolase, beta-lactamase superfamily II(4961)
290338.CKO_02144	Cell cycle control, cell division, chromosome partitioning	COG3096	Chromosome condensin MukBEF, ATPase and DNA-binding subunit MukB [Escherichia coli str. K-12 substr. MG1655(64)
290338.CKO_02152	Cell wall/membrane/envelope biogenesis	COG1212	CMP-2-keto-3-deoxyoctulosonic acid synthetase(827)
290338.CKO_02160	Replication, recombination and repair	COG0776	Bacterial nucleoid DNA-binding protein(6276)
290338.CKO_02164	Amino acid transport and metabolism	COG0128	5-enolpyruvylshikimate-3-phosphate synthase(2171)
290338.CKO_02165	Coenzyme transport and metabolism	COG1932	Phosphoserine aminotransferase(1828)
290338.CKO_02168	Energy production and conversion	COG1882	Pyruvate-formate lyase(4465)
290338.CKO_02178	Translation, ribosomal structure and biogenesis	COG0172	Seryl-tRNA synthetase(2788)
290338.CKO_02180	Cell wall/membrane/envelope biogenesis	COG2834	Outer membrane lipoprotein-sorting protein(839)
290338.CKO_02184	Posttranslational modification, protein turnover, chaperones	COG0492	Thioredoxin reductase(3130)
290338.CKO_02194	General function prediction only	COG1335	Nicotinamidase-related amidase(2518)
290338.CKO_02209	Coenzyme transport and metabolism	COG0028	Acetolactate synthase large subunit or other thiamine pyrophosphate-requiring enzyme(3463)
290338.CKO_02211	Amino acid transport and metabolism	COG2008	Threonine aldolase(1371)
290338.CKO_02238
290338.CKO_02240	Signal transduction mechanisms	COG0834	ABC-type amino acid transport/signal transduction system, periplasmic component/domain(7415)
290338.CKO_02243	Signal transduction mechanisms	COG0834	ABC-type amino acid transport/signal transduction system, periplasmic component/domain(7415)
290338.CKO_02270	Cell wall/membrane/envelope biogenesis	COG1686	D-alanyl-D-alanine carboxypeptidase(5893)
290338.CKO_02273
290338.CKO_02279	Amino acid transport and metabolism	COG0747	ABC-type transport system, periplasmic component(5526)
290338.CKO_02304	Cell wall/membrane/envelope biogenesis	COG3637	Opacity protein and related surface antigens(2204)
290338.CKO_02310	Defense mechanisms	COG0783	DNA-binding ferritin-like protein (oxidative damage protectant)(407)
290338.CKO_02311	Signal transduction mechanisms	COG0834	ABC-type amino acid transport/signal transduction system, periplasmic component/domain(7415)
290338.CKO_02344	Coenzyme transport and metabolism	COG0521	Molybdopterin biosynthesis enzyme MoaB(538)
MH0415_GL0089019	General function prediction only	COG1881	Uncharacterized conserved protein, phosphatidylethanolamine-binding protein (PEBP) family(236)
290338.CKO_02362	Lipid transport and metabolism	COG4677	Pectin methylesterase and related acyl-CoA thioesterases(979)	CE8
290338.CKO_02368	Carbohydrate transport and metabolism	COG2706	6-phosphogluconolactonase, cycloisomerase 2 family(835)
290338.CKO_02372	Inorganic ion transport and metabolism	COG0725	ABC-type molybdate transport system, periplasmic component(924)
290338.CKO_02376	Cell wall/membrane/envelope biogenesis	COG1087	UDP-glucose 4-epimerase(3018)
290338.CKO_02381	Carbohydrate transport and metabolism	COG0588	Phosphoglycerate mutase (BPG-dependent)(491)
290338.CKO_02385	Inorganic ion transport and metabolism	COG4773	Outer membrane receptor for ferric coprogen and ferric-rhodotorulic acid(1416)
290338.CKO_02386	Amino acid transport and metabolism	COG0722	3-deoxy-D-arabino-heptulosonate 7-phosphate (DAHP) synthase(1020)
290338.CKO_02400	Intracellular trafficking, secretion, and vesicular transport	COG0823	Periplasmic component of the Tol biopolymer transport system(1269)
290338.CKO_02410	Energy production and conversion	COG1271	Cytochrome bd-type quinol oxidase, subunit 1(663)
290338.CKO_02439	Energy production and conversion	COG0372	Citrate synthase(1760)
290338.CKO_02452	Posttranslational modification, protein turnover, chaperones	COG2039	Pyrrolidone-carboxylate peptidase (N-terminal pyroglutamyl peptidase)(430)
290338.CKO_02457	Amino acid transport and metabolism	COG2049	Allophanate hydrolase subunit 1(326)
MH0238_GL0015198	Coenzyme transport and metabolism	COG0327	Putative GTP cyclohydrolase 1 type 2, NIF3 family(1645)
290338.CKO_02471	Carbohydrate transport and metabolism	COG0033	Phosphoglucomutase(157)
290338.CKO_02472	Replication, recombination and repair	COG3057	Negative regulator of replication initiation(31)
290338.CKO_02476	Energy production and conversion	COG0716	Flavodoxin(7205)
290338.CKO_02477	Inorganic ion transport and metabolism	COG0735	Fe2+ or Zn2+ uptake regulation protein(3353)
290338.CKO_02482	Translation, ribosomal structure and biogenesis	COG0008	Glutamyl- or glutaminyl-tRNA synthetase(5298)
290338.CKO_02490	Amino acid transport and metabolism	COG0367	Asparagine synthetase B (glutamine-hydrolyzing)(2550)
290338.CKO_02503	Signal transduction mechanisms	COG1702	Phosphate starvation-inducible protein PhoH, predicted ATPase(2122)
290338.CKO_02505	Inorganic ion transport and metabolism	COG4535	Mg2+ and Co2+ transporter CorC, contains CBS pair and CorC-HlyC domains(82)
290338.CKO_02515	Cell wall/membrane/envelope biogenesis	COG2980	Outer membrane lipoprotein LptE/RlpB (LPS assembly)(70)
290338.CKO_02552	Defense mechanisms	COG3634	Alkyl hydroperoxide reductase subunit AhpF(583)
290338.CKO_02554	Defense mechanisms	COG0450	Alkyl hydroperoxide reductase subunit AhpC (peroxiredoxin)(899)
290338.CKO_02596	Energy production and conversion	COG0778	Nitroreductase(7152)
290338.CKO_02631	Translation, ribosomal structure and biogenesis	COG0215	Cysteinyl-tRNA synthetase(2666)
290338.CKO_02632	Posttranslational modification, protein turnover, chaperones	COG0652	Peptidyl-prolyl cis-trans isomerase (rotamase) - cyclophilin family(2866)
290338.CKO_02640	Inorganic ion transport and metabolism	COG1464	ABC-type metal ion transport system, periplasmic component/surface antigen(1669)
290338.CKO_02643	Cell wall/membrane/envelope biogenesis	COG3203	Outer membrane protein (porin)(3240)
290338.CKO_02648	Posttranslational modification, protein turnover, chaperones	COG3118	Negative regulator of GroEL, contains thioredoxin-like and TPR-like domains(3725)
290338.CKO_02651	Posttranslational modification, protein turnover, chaperones	COG0330	Regulator of protease activity HflC, stomatin/prohibitin superfamily(3991)
V1.UC21-4_GL0018243	Translation, ribosomal structure and biogenesis	COG2606	Cys-tRNA(Pro) deacylase, prolyl-tRNA editing enzyme YbaK/EbsC(2575)
290338.CKO_02675	Nucleotide transport and metabolism	COG0563	Adenylate kinase or related kinase(2729)
290338.CKO_02676	Posttranslational modification, protein turnover, chaperones	COG0326	Molecular chaperone, HSP90 family(3137)
290338.CKO_02678	General function prediction only	COG0718	Conserved DNA-binding protein YbaB (function unknown)(1384)
290338.CKO_02688	Defense mechanisms	COG0845	Multidrug efflux pump subunit AcrA (membrane-fusion protein)(10431)
290338.CKO_02689	Defense mechanisms	COG0841	Multidrug efflux pump subunit AcrB(6323)
MH0424_GL0087205	Function unknown	COG3126	Uncharacterized lipoprotein YbaY(20)
290338.CKO_02719	Posttranslational modification, protein turnover, chaperones	COG0760	Parvulin-like peptidyl-prolyl isomerase(3218)
290338.CKO_02721	Posttranslational modification, protein turnover, chaperones	COG0466	ATP-dependent Lon protease, bacterial type(2988)
T2D-132A_GL0084409	Posttranslational modification, protein turnover, chaperones	COG1219	ATP-dependent protease Clp, ATPase subunit(3004)
290338.CKO_02724	Posttranslational modification, protein turnover, chaperones	COG0544	FKBP-type peptidyl-prolyl cis-trans isomerase (trigger factor)(3257)
290338.CKO_02735	Function unknown	COG1666	Uncharacterized conserved protein YajQ, UPF0234 family(194)
290338.CKO_02741	Lipid transport and metabolism	COG1154	Deoxyxylulose-5-phosphate synthase(3026)
MH0247_GL0028585	Coenzyme transport and metabolism	COG0054	6,7-dimethyl-8-ribityllumazine synthase (Riboflavin synthase beta chain)(893)
290338.CKO_02750	Cell wall/membrane/envelope biogenesis	COG3248	Nucleoside-specific outer membrane channel protein Tsx(25)
290338.CKO_02753	Intracellular trafficking, secretion, and vesicular transport	COG0342	Preprotein translocase subunit SecD(2157)
290338.CKO_02754	Intracellular trafficking, secretion, and vesicular transport	COG1862	Preprotein translocase subunit YajC(1481)
290338.CKO_02758	Defense mechanisms	COG0450	Alkyl hydroperoxide reductase subunit AhpC (peroxiredoxin)(899)
290338.CKO_02832
290338.CKO_02937	Amino acid transport and metabolism	COG0683	ABC-type branched-chain amino acid transport system, periplasmic component(2421)
T2D-108A_GL0085382	Amino acid transport and metabolism	COG0620	Methionine synthase II (cobalamin-independent)(1162)
DLM016_GL0066296	Coenzyme transport and metabolism	COG2236	Hypoxanthine phosphoribosyltransferase(153)
290338.CKO_02959	Amino acid transport and metabolism	COG2195	Di- or tripeptidase(4305)
290338.CKO_02963	Carbohydrate transport and metabolism	COG0279	Phosphoheptose isomerase(1138)
290338.CKO_03002	Transcription	COG0085	DNA-directed RNA polymerase, beta subunit/140 kD subunit(4241)
MH0277_GL0020313	Transcription	COG0250	Transcription antitermination factor NusG(3859)
290338.CKO_03034	Amino acid transport and metabolism	COG0165	Argininosuccinate lyase(2177)
V1.UC21-4_GL0045431	Amino acid transport and metabolism	COG0548	Acetylglutamate kinase(1466)
290338.CKO_03036	Amino acid transport and metabolism	COG0002	N-acetyl-gamma-glutamylphosphate reductase(1604)
290338.CKO_03037	Amino acid transport and metabolism	COG0624	Acetylornithine deacetylase/Succinyl-diaminopimelate desuccinylase or related deacylase(5711)
290338.CKO_03038	Energy production and conversion	COG2352	Phosphoenolpyruvate carboxylase(193)
290338.CKO_03049	Energy production and conversion	COG0371	Glycerol dehydrogenase or related enzyme, iron-containing ADH family(1572)
290338.CKO_03050	Inorganic ion transport and metabolism	COG0376	Catalase (peroxidase I)(42)
MH0415_GL0022637	Amino acid transport and metabolism	COG0685	5,10-methylenetetrahydrofolate reductase(1603)
290338.CKO_03063	Posttranslational modification, protein turnover, chaperones	COG1220	ATP-dependent protease HslVU (ClpYQ), ATPase subunit(418)
MH0425_GL0076928	Translation, ribosomal structure and biogenesis	COG0684	Regulator of RNase E activity RraA(832)
290338.CKO_03069	Cell cycle control, cell division, chromosome partitioning	COG3074	Cell division protein ZapB, interacts with FtsZ(33)
290338.CKO_03072	Energy production and conversion	COG0554	Glycerol kinase(2030)
T2D-77A_GL0043055	Signal transduction mechanisms	COG0745	DNA-binding response regulator, OmpR family, contains REC and winged-helix (wHTH) domain(25250)
290338.CKO_03139	Signal transduction mechanisms	COG1217	Predicted membrane GTPase involved in stress response(2724)
290338.CKO_03154	Posttranslational modification, protein turnover, chaperones	COG1651	Protein-disulfide isomerase(653)
MH0425_GL0133791	Amino acid transport and metabolism	COG1135	ABC-type methionine transport system, ATPase component(1611)
290338.CKO_03168	Inorganic ion transport and metabolism	COG1464	ABC-type metal ion transport system, periplasmic component/surface antigen(1669)
290338.CKO_03169
290338.CKO_03172	Translation, ribosomal structure and biogenesis	COG0442	Prolyl-tRNA synthetase(2326)
290338.CKO_03173	Defense mechanisms	COG3015	Uncharacterized lipoprotein NlpE involved in copper resistance(289)
290338.CKO_03176
290338.CKO_03181	Lipid transport and metabolism	COG0825	Acetyl-CoA carboxylase alpha subunit(1115)
MH0179_GL0029482	Lipid transport and metabolism	COG0764	3-hydroxymyristoyl/3-hydroxydecanoyl-(acyl carrier protein) dehydratase(1385)
290338.CKO_03188	Posttranslational modification, protein turnover, chaperones	COG2825	Periplasmic chaperone for outer membrane proteins, Skp family(1502)
290338.CKO_03189	Cell wall/membrane/envelope biogenesis	COG4775	Outer membrane protein assembly factor BamA(2743)
290338.CKO_03195	Translation, ribosomal structure and biogenesis	COG0233	Ribosome recycling factor(1910)
V1.UC21-4_GL0090838	Amino acid transport and metabolism	COG2171	Tetrahydrodipicolinate N-succinyltransferase(446)
290338.CKO_03204
290338.CKO_03206	Posttranslational modification, protein turnover, chaperones	COG0265	Periplasmic serine protease, S1-C subfamily, contain C-terminal PDZ domain(4852)
290338.CKO_03214	Coenzyme transport and metabolism	COG0001	Glutamate-1-semialdehyde aminotransferase(835)
290338.CKO_03228	Coenzyme transport and metabolism	COG0413	Ketopantoate hydroxymethyltransferase(770)
290338.CKO_03229	Coenzyme transport and metabolism	COG0414	Panthothenate synthetase(794)
469595.CSAG_03419	Energy production and conversion	COG1049	Aconitase B(70)
290338.CKO_03256	Energy production and conversion	COG1249	Pyruvate/2-oxoglutarate dehydrogenase complex, dihydrolipoamide dehydrogenase (E3) component or related enzyme(2015)
290338.CKO_03259	Energy production and conversion	COG2609	Pyruvate dehydrogenase complex, dehydrogenase (E1) component(46)
MH0425_GL0006952	Nucleotide transport and metabolism	COG0516	IMP dehydrogenase/GMP reductase(358)
MH0277_GL0053022	Intracellular trafficking, secretion, and vesicular transport	COG0653	Preprotein translocase subunit SecA (ATPase, RNA helicase)(3986)
O2.UC38-0_GL0009497	Cell cycle control, cell division, chromosome partitioning	COG0206	Cell division GTPase FtsZ(2801)
290338.CKO_03285	Cell wall/membrane/envelope biogenesis	COG0707	UDP-N-acetylglucosamine:LPS N-acetylglucosamine transferase(4628)	GT28
T2D-132A_GL0084498	Transcription	COG1609	DNA-binding transcriptional regulator, LacI/PurR family(13588)
290338.CKO_03326	Cell wall/membrane/envelope biogenesis	COG1452	LPS assembly outer membrane protein LptD (organic solvent tolerance protein OstA)(1259)
290338.CKO_03327	Posttranslational modification, protein turnover, chaperones	COG0760	Parvulin-like peptidyl-prolyl isomerase(3218)
290338.CKO_03336
290338.CKO_03350	Nucleotide transport and metabolism	COG0458	Carbamoylphosphate synthase large subunit(4004)
290338.CKO_03351	Nucleotide transport and metabolism	COG0505	Carbamoylphosphate synthase small subunit(1827)
290338.CKO_03366	Translation, ribosomal structure and biogenesis	COG0060	Isoleucyl-tRNA synthetase(3775)
290338.CKO_03371	Posttranslational modification, protein turnover, chaperones	COG0484	DnaJ-class molecular chaperone with C-terminal Zn finger domain(5213)
290338.CKO_03378	Carbohydrate transport and metabolism	COG0176	Transaldolase(1174)
290338.CKO_03383	Amino acid transport and metabolism	COG0498	Threonine synthase(2393)
290338.CKO_03385	Amino acid transport and metabolism	COG0527	Aspartokinase(3171)
MH0425_GL0026754	Signal transduction mechanisms	COG0745	DNA-binding response regulator, OmpR family, contains REC and winged-helix (wHTH) domain(25250)
290338.CKO_03389	Signal transduction mechanisms	COG3045	Periplasmic catabolite regulation protein CreA (function unknown)(90)
290338.CKO_03395	General function prediction only	COG0488	ATPase components of ABC transporters with duplicated ATPase domains(9190)
290338.CKO_03407	Nucleotide transport and metabolism	COG0813	Purine-nucleoside phosphorylase(1120)
290338.CKO_03408	Carbohydrate transport and metabolism	COG1015	Phosphopentomutase(1354)
290338.CKO_03410	Nucleotide transport and metabolism	COG0274	Deoxyribose-phosphate aldolase(2110)
290338.CKO_03416	Function unknown	COG2823	Osmotically-inducible protein OsmY, contains BON domain(156)
290338.CKO_03442	Signal transduction mechanisms	COG0840	Methyl-accepting chemotaxis protein(2442)
SZEY-40A_GL0008867	Carbohydrate transport and metabolism	COG1064	D-arabinose 1-dehydrogenase, Zn-dependent alcohol dehydrogenase family(266)
290338.CKO_03535	Replication, recombination and repair	COG0433	Archaeal DNA helicase HerA or a related bacterial ATPase, contains HAS-barrel and ATPase domains(4346)
290338.CKO_03542	Translation, ribosomal structure and biogenesis	COG0525	Valyl-tRNA synthetase(3604)
585054.EFER_4335	Translation, ribosomal structure and biogenesis	COG3076	Regulator of RNase E activity RraB(32)
290338.CKO_03551	Amino acid transport and metabolism	COG0078	Ornithine carbamoyltransferase(2321)
290338.CKO_03599	Signal transduction mechanisms	COG0840	Methyl-accepting chemotaxis protein(2442)
290338.CKO_03604	Inorganic ion transport and metabolism	COG0221	Inorganic pyrophosphatase(974)
290338.CKO_03611	Posttranslational modification, protein turnover, chaperones	COG0225	Peptide methionine sulfoxide reductase MsrA(182)
290338.CKO_03616	Defense mechanisms	COG0737	2',3'-cyclic-nucleotide 2'-phosphodiesterase/5'- or 3'-nucleotidase, 5'-nucleotidase family(3407)
290338.CKO_03653	Transcription	COG0557	Exoribonuclease R(2559)
290338.CKO_03657	Nucleotide transport and metabolism	COG0104	Adenylosuccinate synthase(2383)
290338.CKO_03660	Posttranslational modification, protein turnover, chaperones	COG0330	Regulator of protease activity HflC, stomatin/prohibitin superfamily(3991)
290338.CKO_03661	Posttranslational modification, protein turnover, chaperones	COG0330	Regulator of protease activity HflC, stomatin/prohibitin superfamily(3991)
290338.CKO_03678	Energy production and conversion	COG1053	Succinate dehydrogenase/fumarate reductase, flavoprotein subunit(4731)
290338.CKO_03679	Energy production and conversion	COG0479	Succinate dehydrogenase/fumarate reductase, Fe-S protein subunit(972)
MH0425_GL0117864
290338.CKO_03692	Posttranslational modification, protein turnover, chaperones	COG0459	Chaperonin GroEL (HSP60 family)(2675)
290338.CKO_03693	Posttranslational modification, protein turnover, chaperones	COG0234	Co-chaperonin GroES (HSP10)(1684)
290338.CKO_03716	Signal transduction mechanisms	COG0840	Methyl-accepting chemotaxis protein(2442)
290338.CKO_03803	General function prediction only	COG3383	Predicted molibdopterin-dependent oxidoreductase YjgC(958)
344609.SbBS512_E4573	Replication, recombination and repair	COG0629	Single-stranded DNA-binding protein(8272)
MH0179_GL0014129	Transcription	COG2315	Predicted DNA-binding protein with 慸ouble-wing?structural motif, MmcQ/YjbR family(1708)
290338.CKO_03855	Amino acid transport and metabolism	COG1448	Aspartate/tyrosine/aromatic aminotransferase(388)
290338.CKO_03859	General function prediction only	COG0604	NADPH:quinone reductase or related Zn-dependent oxidoreductase(727)
290338.CKO_03893	Carbohydrate transport and metabolism	COG0166	Glucose-6-phosphate isomerase(2605)
290338.CKO_03899	Amino acid transport and metabolism	COG3340	Peptidase E(451)
290338.CKO_03914	Posttranslational modification, protein turnover, chaperones	COG0542	ATP-dependent Clp protease ATP-binding subunit ClpA(8222)
290338.CKO_03920	Amino acid transport and metabolism	COG1605	Chorismate mutase(1841)
290338.CKO_03921	Amino acid transport and metabolism	COG0722	3-deoxy-D-arabino-heptulosonate 7-phosphate (DAHP) synthase(1020)
DLM001_GL0038395	Translation, ribosomal structure and biogenesis	COG0228	Ribosomal protein S16(1540)
290338.CKO_03936	Posttranslational modification, protein turnover, chaperones	COG0576	Molecular chaperone GrpE (heat shock protein)(2078)
290338.CKO_03939	Cell wall/membrane/envelope biogenesis	COG2913	Outer membrane protein assembly factor BamE, lipoprotein component of the BamABCDE complex(537)
290338.CKO_03969	Function unknown	COG3477	Uncharacterized membrane protein YagU, involved in acid resistance, DUF1440 family(62)
290338.CKO_04012	Function unknown	COG1652	Nucleoid-associated protein YgaU, contains BON and LysM domains(1483)
290338.CKO_04014	Transcription	COG2916	DNA-binding protein H-NS(144)
290338.CKO_04033	Transcription	COG1846	DNA-binding transcriptional regulator, MarR family(9255)
290338.CKO_04036	Signal transduction mechanisms	COG1854	S-ribosylhomocysteine lyase LuxS, autoinducer biosynthesis(1051)
290338.CKO_04048	Translation, ribosomal structure and biogenesis	COG0013	Alanyl-tRNA synthetase(4266)
290338.CKO_04050	Replication, recombination and repair	COG0468	RecA/RadA recombinase(3238)
290338.CKO_04059	General function prediction only	COG1028	NAD(P)-dependent dehydrogenase, short-chain alcohol dehydrogenase family(12661)
290338.CKO_04062	Cell wall/membrane/envelope biogenesis	COG0794	D-arabinose 5-phosphate isomerase GutQ(1200)
290338.CKO_04067	Posttranslational modification, protein turnover, chaperones	COG0068	Hydrogenase maturation factor HypF (carbamoyltransferase)(666)
469595.CSAG_02554	Energy production and conversion	COG3262	Ni,Fe-hydrogenase III component G(137)
290338.CKO_04080	Energy production and conversion	COG1142	Fe-S-cluster-containing hydrogenase component 2(436)
MH0425_GL0104816
290338.CKO_04083	Posttranslational modification, protein turnover, chaperones	COG0378	Ni2+-binding GTPase involved in regulation of expression and maturation of urease and hydrogenase(851)
290338.CKO_04102	Cell cycle control, cell division, chromosome partitioning	COG4942	Septal ring factor EnvC, activator of murein hydrolases AmiA and AmiB(3180)
T2D-77A_GL0002116	Lipid transport and metabolism	COG0245	2C-methyl-D-erythritol 2,4-cyclodiphosphate synthase(1426)
290338.CKO_04135	Nucleotide transport and metabolism	COG0504	CTP synthase (UTP-ammonia lyase)(2430)
290338.CKO_04137	Signal transduction mechanisms	COG0317	(p)ppGpp synthase/hydrolase, HD superfamily(4692)
290338.CKO_04151	General function prediction only	COG1611	Predicted Rossmann fold nucleotide-binding protein(1541)
290338.CKO_04183	Amino acid transport and metabolism	COG1246	N-acetylglutamate synthase or related acetyltransferase, GNAT family(1152)
290338.CKO_04206	General function prediction only	COG0667	Predicted oxidoreductase (related to aryl-alcohol dehydrogenase)(3739)
290338.CKO_04217	Cell wall/membrane/envelope biogenesis	COG1794	Aspartate/glutamate racemase(775)
290338.CKO_04251	Translation, ribosomal structure and biogenesis	COG1190	Lysyl-tRNA synthetase (class II)(4152)
290338.CKO_04260	Posttranslational modification, protein turnover, chaperones	COG0354	Folate-binding Fe-S cluster repair protein YgfZ, possible role in tRNA modification(70)
290338.CKO_04266	Amino acid transport and metabolism	COG1003	Glycine cleavage system protein P (pyridoxal-binding), C-terminal domain(755)
MH0260_GL0119397	Cell cycle control, cell division, chromosome partitioning	COG3027	Cell division protein ZapA, inhibits GTPase activity of FtsZ(733)
290338.CKO_04278	General function prediction only	COG0111	Phosphoglycerate dehydrogenase or related dehydrogenase(3789)
MH0179_GL0061398	Cell wall/membrane/envelope biogenesis	COG0668	Small-conductance mechanosensitive channel(2540)
290338.CKO_04295	Carbohydrate transport and metabolism	COG0191	Fructose/tagatose bisphosphate aldolase(3616)
290338.CKO_04296	Carbohydrate transport and metabolism	COG0126	3-phosphoglycerate kinase(2251)
290338.CKO_04309	Carbohydrate transport and metabolism	COG0021	Transketolase(1310)
290338.CKO_04310	Posttranslational modification, protein turnover, chaperones	COG0501	Zn-dependent protease with chaperone function(1492)
290338.CKO_04317	Coenzyme transport and metabolism	COG0192	S-adenosylmethionine synthetase(3968)
469595.CSAG_02756	Translation, ribosomal structure and biogenesis	COG0189	Glutathione synthase/RimK-type ligase, ATP-grasp superfamily(1180)
MH0415_GL0197657	Inorganic ion transport and metabolism	COG2924	Fe-S cluster biosynthesis and repair protein YggX(60)
290338.CKO_04379	Amino acid transport and metabolism	COG0754	Glutathionylspermidine synthase(196)
290338.CKO_04383	Inorganic ion transport and metabolism	COG0614	ABC-type Fe3+-hydroxamate transport system, periplasmic component(4977)
290338.CKO_04388	Energy production and conversion	COG0374	Ni,Fe-hydrogenase I large subunit(225)
290338.CKO_04394	Signal transduction mechanisms	COG4192	Signal transduction histidine kinase regulating phosphoglycerate transport system(37)
290338.CKO_04406	Energy production and conversion	COG1979	Alcohol dehydrogenase YqhD, Fe-dependent ADH family(2754)
290338.CKO_04407	Secondary metabolites biosynthesis, transport and catabolism	COG0656	Aldo/keto reductase, related to diketogulonate reductase(3790)
NLM027_GL0050235	Energy production and conversion	COG1359	Quinol monooxygenase YgiN(932)
290338.CKO_04427	Cell wall/membrane/envelope biogenesis	COG1538	Outer membrane protein TolC(7064)
290338.CKO_04429	Function unknown	COG5463	Uncharacterized conserved protein YgiB, involved in bioifilm formation, UPF0441/DUF1190 family(29)
290338.CKO_04466	Transcription	COG0568	DNA-directed RNA polymerase, sigma subunit (sigma70/sigma32)(5020)
290338.CKO_04473	Energy production and conversion	COG0371	Glycerol dehydrogenase or related enzyme, iron-containing ADH family(1572)
290338.CKO_04479	Carbohydrate transport and metabolism	COG2376	Dihydroxyacetone kinase(659)
290338.CKO_04480	Inorganic ion transport and metabolism	COG2375	NADPH-dependent ferric siderophore reductase, contains FAD-binding and SIP domains(44)
290338.CKO_04483	Transcription	COG1695	DNA-binding transcriptional regulator, PadR family(3174)
290338.CKO_04484	Signal transduction mechanisms	COG3850	Signal transduction histidine kinase, nitrate/nitrite-specific(1559)
290338.CKO_04500	Translation, ribosomal structure and biogenesis	COG4575	Membrane-anchored ribosome-binding protein, inhibits growth in stationary phase, ElaB/YqjD/DUF883 family(70)
290338.CKO_04541	Cell wall/membrane/envelope biogenesis	COG3107	Outer membrane lipoprotein LpoA, binds and activates PBP1a(84)
290338.CKO_04544	Function unknown	COG2823	Osmotically-inducible protein OsmY, contains BON domain(156)
290338.CKO_04569	Cell wall/membrane/envelope biogenesis	COG3064	Membrane protein involved in colicin uptake(3657)
290338.CKO_04574	Amino acid transport and metabolism	COG0137	Argininosuccinate synthase(1791)
290338.CKO_04577	Carbohydrate transport and metabolism	COG1109	Phosphomannomutase(7553)
MH0179_GL0042111	Transcription	COG0782	Transcription elongation factor, GreA/GreB family(2608)
290338.CKO_04592	Cell wall/membrane/envelope biogenesis	COG0766	UDP-N-acetylglucosamine enolpyruvyl transferase(3375)
290338.CKO_04595	Lipid transport and metabolism	COG2854	ABC-type transporter Mla maintaining outer membrane lipid asymmetry, periplasmic MlaC component(128)
V1.UC21-4_GL0048421	Cell wall/membrane/envelope biogenesis	COG1137	ABC-type lipopolysaccharide export system, ATPase component(714)
MH0179_GL0025853	Translation, ribosomal structure and biogenesis	COG1544	Ribosome-associated translation inhibitor RaiA(1698)
290338.CKO_04612	Secondary metabolites biosynthesis, transport and catabolism	COG3155	Enhancing lycopene biosynthesis protein 2(80)
656449.ERFG_00063	General function prediction only	COG0493	NADPH-dependent glutamate synthase beta chain or related oxidoreductase(3364)
290338.CKO_04632	Posttranslational modification, protein turnover, chaperones	COG0625	Glutathione S-transferase(383)
290338.CKO_04637	Function unknown	COG3105	Uncharacterized membrane-anchored protein YhcB, DUF1043 family(26)
290338.CKO_04639	Posttranslational modification, protein turnover, chaperones	COG0265	Periplasmic serine protease, S1-C subfamily, contain C-terminal PDZ domain(4852)
290338.CKO_04641	Energy production and conversion	COG0039	Malate/lactate dehydrogenase(2438)
290338.CKO_04646	Energy production and conversion	COG1012	Acyl-CoA reductase or other NAD-dependent aldehyde dehydrogenase(3023)
V1.UC21-4_GL0174979	Cell cycle control, cell division, chromosome partitioning	COG1077	Actin-like ATPase involved in cell morphogenesis(2879)
290338.CKO_04661	General function prediction only	COG0604	NADPH:quinone reductase or related Zn-dependent oxidoreductase(727)
290338.CKO_04667	Lipid transport and metabolism	COG0439	Biotin carboxylase(1278)
T2D-132A_GL0057606	Translation, ribosomal structure and biogenesis	COG0242	Peptide deformylase(3191)
290338.CKO_04703	Cell wall/membrane/envelope biogenesis	COG1970	Large-conductance mechanosensitive channel(1690)
290338.CKO_04743	Inorganic ion transport and metabolism	COG2193	Bacterioferritin (cytochrome b1)(97)
290338.CKO_04745	Translation, ribosomal structure and biogenesis	COG0050	Translation elongation factor EF-Tu, a GTPase(2272)
290338.CKO_04753	Posttranslational modification, protein turnover, chaperones	COG0545	FKBP-type peptidyl-prolyl cis-trans isomerase(1647)
V1.UC21-4_GL0103776	Signal transduction mechanisms	COG0664	cAMP-binding domain of CRP or a regulatory subunit of cAMP-dependent protein kinases(5768)
290338.CKO_04780	Amino acid transport and metabolism	COG4992	Acetylornithine/succinyldiaminopimelate/putrescine aminotransferase(2013)
290338.CKO_04805	Translation, ribosomal structure and biogenesis	COG0180	Tryptophanyl-tRNA synthetase(2485)
SZEY-40A_GL0049306	Carbohydrate transport and metabolism	COG0036	Pentose-5-phosphate-3-epimerase(2614)
290338.CKO_04809	Cell cycle control, cell division, chromosome partitioning	COG3266	Cell division protein DamX, binds to the septal ring, contains C-terminal SPOR domain(2226)
290338.CKO_04825	Energy production and conversion	COG1866	Phosphoenolpyruvate carboxykinase, ATP-dependent(1458)
290338.CKO_04831	Inorganic ion transport and metabolism	COG0370	Fe2+ transport system protein B(4933)
290338.CKO_04835	Posttranslational modification, protein turnover, chaperones	COG0694	Fe-S cluster biogenesis protein NfuA, 4Fe-4S-binding domain(439)
290338.CKO_04845	Energy production and conversion	COG0578	Glycerol-3-phosphate dehydrogenase(349)
290338.CKO_04847	Carbohydrate transport and metabolism	COG0058	Glucan phosphorylase(3456)	GT35
290338.CKO_04853	Amino acid transport and metabolism	COG0136	Aspartate-semialdehyde dehydrogenase(2133)
290338.CKO_04868	Amino acid transport and metabolism	COG0405	Gamma-glutamyltranspeptidase(497)
290338.CKO_04902
290338.CKO_04907
290338.CKO_04954	Amino acid transport and metabolism	COG0339	Zn-dependent oligopeptidase(1112)
V1.UC21-4_GL0100940	Energy production and conversion	COG1249	Pyruvate/2-oxoglutarate dehydrogenase complex, dihydrolipoamide dehydrogenase (E3) component or related enzyme(2015)
290338.CKO_04957	Posttranslational modification, protein turnover, chaperones	COG1858	Cytochrome c peroxidase(223)
290338.CKO_04994	Amino acid transport and metabolism	COG0747	ABC-type transport system, periplasmic component(5526)
290338.CKO_05015	Translation, ribosomal structure and biogenesis	COG0751	Glycyl-tRNA synthetase, beta subunit(576)
MH0014_GL0100062	Translation, ribosomal structure and biogenesis	COG0752	Glycyl-tRNA synthetase, alpha subunit(363)
290338.CKO_05054	Carbohydrate transport and metabolism	COG4668	Mannitol/fructose-specific phosphotransferase system, IIA domain(411)
290338.CKO_05055	Carbohydrate transport and metabolism	COG0246	Mannitol-1-phosphate/altronate dehydrogenases(1700)
290338.CKO_05058
T2D-77A_GL0005728	Amino acid transport and metabolism	COG1045	Serine acetyltransferase(3742)
MH0179_GL0015286	Intracellular trafficking, secretion, and vesicular transport	COG1952	Preprotein translocase subunit SecB(289)
MH0179_GL0015287	Posttranslational modification, protein turnover, chaperones	COG0695	Glutaredoxin(470)
290338.CKO_05068	Inorganic ion transport and metabolism	COG0607	Rhodanese-related sulfurtransferase(3394)
290338.CKO_05070	Carbohydrate transport and metabolism	COG0696	Phosphoglycerate mutase (BPG-independent, AlkP superfamily)(2439)
290338.CKO_05077	Coenzyme transport and metabolism	COG0156	7-keto-8-aminopelargonate synthetase or related enzyme(1573)
290338.CKO_05078	Cell wall/membrane/envelope biogenesis	COG0451	Nucleoside-diphosphate-sugar epimerase(11183)
290338.CKO_05102	Function unknown	COG1561	Uncharacterized conserved protein YicC, UPF0701 family(1769)
DLM016_GL0081236	Nucleotide transport and metabolism	COG0194	Guanylate kinase(2781)
300268.SBO_1870	Carbohydrate transport and metabolism	COG2376	Dihydroxyacetone kinase(659)
316401.ETEC_2173	Carbohydrate transport and metabolism	COG0362	6-phosphogluconate dehydrogenase(617)
316407	Translation, ribosomal structure and biogenesis	COG0290	Translation initiation factor IF-3(1800)
MH0003_GL0094642	Translation, ribosomal structure and biogenesis	COG0052	Ribosomal protein S2(2019)
V1.CD7-0-PN_GL0017569
V1.CD7-0-PN_GL0025523	Nucleotide transport and metabolism	COG1146	NAD-dependent dihydropyrimidine dehydrogenase, PreA subunit(1647)
339860.Msp_1022	Translation, ribosomal structure and biogenesis	COG2520	tRNA G37 N-methylase Trm5(100)
358708.Sd1012_0249	Carbohydrate transport and metabolism	COG0176	Transaldolase(1174)
358708.Sd1012_2684	Carbohydrate transport and metabolism	COG0021	Transketolase(1310)
360104.CCC13826_0095	Posttranslational modification, protein turnover, chaperones	COG0542	ATP-dependent Clp protease ATP-binding subunit ClpA(8222)
360107.CHAB381_1672	Translation, ribosomal structure and biogenesis	COG0050	Translation elongation factor EF-Tu, a GTPase(2272)
364106.UTI89_C0449	Function unknown	COG1666	Uncharacterized conserved protein YajQ, UPF0234 family(194)
364106.UTI89_C2058	Carbohydrate transport and metabolism	COG0469	Pyruvate kinase(993)
364106.UTI89_C2576	Function unknown	COG3013	Uncharacterized protein YfbU, UPF0304 family(34)
364106.UTI89_C2814	Nucleotide transport and metabolism	COG0035	Uracil phosphoribosyltransferase(1773)
585054.EFER_2976	Cell wall/membrane/envelope biogenesis	COG1538	Outer membrane protein TolC(7064)
518635.BIFANG_03511	Translation, ribosomal structure and biogenesis	COG0203	Ribosomal protein L17(1713)
367928.BAD_0365	Carbohydrate transport and metabolism	COG0033	Phosphoglucomutase(157)
367928.BAD_0378	Carbohydrate transport and metabolism	COG0588	Phosphoglycerate mutase (BPG-dependent)(491)
V1.FI05_GL0095962	Nucleotide transport and metabolism	COG0516	IMP dehydrogenase/GMP reductase(358)
367928.BAD_1330	Carbohydrate transport and metabolism	COG1653	ABC-type glycerol-3-phosphate transport system, periplasmic component(15818)
373384.SFV_0152	Translation, ribosomal structure and biogenesis	COG0052	Ribosomal protein S2(2019)
NLM027_GL0026564	Energy production and conversion	COG1454	Alcohol dehydrogenase, class IV(6245)
388919.SSA_1036	Nucleotide transport and metabolism	COG0274	Deoxyribose-phosphate aldolase(2110)
391904.BLIJ_0145	Posttranslational modification, protein turnover, chaperones	COG0443	Molecular chaperone DnaK (HSP70)(4614)
391904.BLIJ_1792	Energy production and conversion	COG0282	Acetate kinase(2573)
MH0188_GL0133256	Cell wall/membrane/envelope biogenesis	COG1087	UDP-glucose 4-epimerase(3018)
398513.BBNG_00155	Carbohydrate transport and metabolism	COG1264	Phosphotransferase system IIB components(2073)
401473.BDP_0405	Posttranslational modification, protein turnover, chaperones	COG0234	Co-chaperonin GroES (HSP10)(1684)
401473.BDP_1782	Transcription	COG0085	DNA-directed RNA polymerase, beta subunit/140 kD subunit(4241)
O2.UC41-1_GL0183518	Nucleotide transport and metabolism	COG1328	Anaerobic ribonucleoside-triphosphate reductase(6777)
411490.ANACAC_02869	Translation, ribosomal structure and biogenesis	COG0267	Ribosomal protein L33(878)
411462.DORLON_00036	Translation, ribosomal structure and biogenesis	COG0050	Translation elongation factor EF-Tu, a GTPase(2272)
MH0377_GL0206086	Energy production and conversion	COG1053	Succinate dehydrogenase/fumarate reductase, flavoprotein subunit(4731)
411467.BACCAP_00553	Posttranslational modification, protein turnover, chaperones	COG0459	Chaperonin GroEL (HSP60 family)(2675)
411467.BACCAP_00567	Energy production and conversion	COG1145	Ferredoxin(6245)
411467.BACCAP_00849	Energy production and conversion	COG1592	Rubrerythrin(4121)
411467.BACCAP_01357	Amino acid transport and metabolism	COG0624	Acetylornithine deacetylase/Succinyl-diaminopimelate desuccinylase or related deacylase(5711)
411467.BACCAP_02044	Transcription	COG1278	Cold shock protein, CspA family(1761)
V1.UC5-3_GL0154991	Translation, ribosomal structure and biogenesis	COG0238	Ribosomal protein S18(1275)
MH0131_GL0103753	Translation, ribosomal structure and biogenesis	COG0051	Ribosomal protein S10(1476)
411467.BACCAP_03473	Translation, ribosomal structure and biogenesis	COG0050	Translation elongation factor EF-Tu, a GTPase(2272)
411467.BACCAP_03479	Transcription	COG0086	DNA-directed RNA polymerase, beta' subunit/160 kD subunit(3314)
V1.UC37-0_GL0002830	Amino acid transport and metabolism	COG0560	Phosphoserine phosphatase(2031)
411467.BACCAP_03740	Carbohydrate transport and metabolism	COG0524	Sugar or nucleoside kinase, ribokinase family(8150)
V1.UC50-1_GL0061786	Translation, ribosomal structure and biogenesis	COG0828	Ribosomal protein S21(1080)
411468.CLOSCI_01563	Carbohydrate transport and metabolism	COG1080	Phosphoenolpyruvate-protein kinase (PTS system EI component in bacteria)(4879)
411468.CLOSCI_01876	Cell wall/membrane/envelope biogenesis	COG1136	ABC-type lipoprotein export system, ATPase component(14435)
411469.EUBHAL_00404	Nucleotide transport and metabolism	COG0519	GMP synthase, PP-ATPase domain/subunit(2959)
411474.COPEUT_01183	Carbohydrate transport and metabolism	COG0191	Fructose/tagatose bisphosphate aldolase(3616)
411476.BACOVA_03083
411477.PARMER_03079	Inorganic ion transport and metabolism	COG1629	Outer membrane receptor proteins, mostly Fe transport(10499)
411477.PARMER_03867	Coenzyme transport and metabolism	COG4206	Outer membrane cobalamin receptor protein(11370)
411479.BACUNI_00152	Inorganic ion transport and metabolism	COG1629	Outer membrane receptor proteins, mostly Fe transport(10499)
411479.BACUNI_01430
411479.BACUNI_01476	Carbohydrate transport and metabolism	COG1082	Sugar phosphate isomerase/epimerase(6976)	GH97
411479.BACUNI_01823	Translation, ribosomal structure and biogenesis	COG0228	Ribosomal protein S16(1540)
411483.FAEPRAA2165_00243	Energy production and conversion	COG1145	Ferredoxin(6245)
MH0198_GL0015454	Posttranslational modification, protein turnover, chaperones	COG3118	Negative regulator of GroEL, contains thioredoxin-like and TPR-like domains(3725)
411483.FAEPRAA2165_01082	Carbohydrate transport and metabolism	COG1312	D-mannonate dehydratase(1161)
411483.FAEPRAA2165_01217	Energy production and conversion	COG0240	Glycerol-3-phosphate dehydrogenase(2393)
411483.FAEPRAA2165_01360	Nucleotide transport and metabolism	COG3363	Archaeal IMP cyclohydrolase(815)
411483.FAEPRAA2165_02436	Carbohydrate transport and metabolism	COG1653	ABC-type glycerol-3-phosphate transport system, periplasmic component(15818)
657322.FPR_11650	Translation, ribosomal structure and biogenesis	COG0098	Ribosomal protein S5(1635)
411483.FAEPRAA2165_02854	Translation, ribosomal structure and biogenesis	COG0228	Ribosomal protein S16(1540)
411484.CLOSS21_01204	Energy production and conversion	COG1038	Pyruvate carboxylase(592)
MH0284_GL0047781	Carbohydrate transport and metabolism	COG0126	3-phosphoglycerate kinase(2251)
411485.FAEPRAM212_01506	Signal transduction mechanisms	COG3848	Phosphohistidine swiveling domain of PEP-utilizing enzymes(1575)
411485.FAEPRAM212_01761	Energy production and conversion	COG1145	Ferredoxin(6245)
MH0326_GL0078001	Translation, ribosomal structure and biogenesis	COG0018	Arginyl-tRNA synthetase(2767)
411485.FAEPRAM212_02543	Carbohydrate transport and metabolism	COG2190	Phosphotransferase system IIA component(2932)
411485.FAEPRAM212_02754	Translation, ribosomal structure and biogenesis	COG0052	Ribosomal protein S2(2019)
411485.FAEPRAM212_02812	Energy production and conversion	COG0427	Acyl-CoA hydrolase(1854)
411485.FAEPRAM212_03038	Replication, recombination and repair	COG0776	Bacterial nucleoid DNA-binding protein(6276)
V1.CD46-0_GL0077260	Carbohydrate transport and metabolism	COG0297	Glycogen synthase(3897)	GT5
411490.ANACAC_00272	General function prediction only	COG1028	NAD(P)-dependent dehydrogenase, short-chain alcohol dehydrogenase family(12661)
411490.ANACAC_00371	Signal transduction mechanisms	COG3848	Phosphohistidine swiveling domain of PEP-utilizing enzymes(1575)
MH0305_GL0103092	General function prediction only	COG1063	Threonine dehydrogenase or related Zn-dependent dehydrogenase(5594)
V1.CD54-0_GL0011733	Carbohydrate transport and metabolism	COG3959	Transketolase, N-terminal subunit(2421)
411490.ANACAC_01053	Carbohydrate transport and metabolism	COG0176	Transaldolase(1174)
411901.BACCAC_00028	General function prediction only	COG0457	Tetratricopeptide (TPR) repeat(13357)
V1.CD38-0_GL0089505	Inorganic ion transport and metabolism	COG0605	Superoxide dismutase(720)
411901.BACCAC_01312	Amino acid transport and metabolism	COG0031	Cysteine synthase(2847)
411903.COLAER_00059	Carbohydrate transport and metabolism	COG1080	Phosphoenolpyruvate-protein kinase (PTS system EI component in bacteria)(4879)
V1.CD36-0_GL0010623	Translation, ribosomal structure and biogenesis	COG0532	Translation initiation factor IF-2, a GTPase(2848)
411903.COLAER_00578	Amino acid transport and metabolism	COG0620	Methionine synthase II (cobalamin-independent)(1162)
411903.COLAER_01687	Translation, ribosomal structure and biogenesis	COG0480	Translation elongation factor EF-G, a GTPase(5433)
411903.COLAER_02164	Translation, ribosomal structure and biogenesis	COG0228	Ribosomal protein S16(1540)
411903.COLAER_02212	Amino acid transport and metabolism	COG4166	ABC-type oligopeptide transport system, periplasmic component(3057)
428126.CLOSPI_01048	Carbohydrate transport and metabolism	COG3525	N-acetyl-beta-hexosaminidase(4602)	GH84
DOM026_GL0009824	Function unknown	COG3870	Uncharacterized protein YaaQ(459)
MH0396_GL0018280	Translation, ribosomal structure and biogenesis	COG0267	Ribosomal protein L33(878)
O2.UC15-0_GL0039972	Energy production and conversion	COG2025	Electron transfer flavoprotein, alpha subunit(2069)
435590.BVU_0085	Carbohydrate transport and metabolism	COG3525	N-acetyl-beta-hexosaminidase(4602)	GH20
MH0238_GL0170644	Posttranslational modification, protein turnover, chaperones	COG1219	ATP-dependent protease Clp, ATPase subunit(3004)
MH0397_GL0137994	Inorganic ion transport and metabolism	COG4771	Outer membrane receptor for ferrienterochelin and colicins(16693)
435590.BVU_0563	Inorganic ion transport and metabolism	COG4771	Outer membrane receptor for ferrienterochelin and colicins(16693)
435590.BVU_0992	Amino acid transport and metabolism	COG0339	Zn-dependent oligopeptidase(1112)
435590.BVU_1005	Inorganic ion transport and metabolism	COG4772	Outer membrane receptor for Fe3+-dicitrate(1174)
435590.BVU_2041	General function prediction only	COG0673	Predicted dehydrogenase(10872)	GH109
NOF013_GL0056232	Amino acid transport and metabolism	COG0019	Diaminopimelate decarboxylase(3580)
435590.BVU_3629	General function prediction only	COG0612	Predicted Zn-dependent peptidase(4802)
435590.BVU_4133	Carbohydrate transport and metabolism	COG1820	N-acetylglucosamine-6-phosphate deacetylase(2105)	CE9
435591.BDI_0086
435591.BDI_0233	Nucleotide transport and metabolism	COG1435	Thymidine kinase(2961)
435591.BDI_2519	Inorganic ion transport and metabolism	COG4771	Outer membrane receptor for ferrienterochelin and colicins(16693)
435591.BDI_3571	Coenzyme transport and metabolism	COG4206	Outer membrane cobalamin receptor protein(11370)
435591.BDI_3673
444447.ECH7EC4206_A0400	Energy production and conversion	COG4221	NADP-dependent 3-hydroxy acid dehydrogenase YdfG(1258)
444447.ECH7EC4206_A3221	Translation, ribosomal structure and biogenesis	COG0227	Ribosomal protein L28(793)
445971.ANASTE_00892	Carbohydrate transport and metabolism	COG0126	3-phosphoglycerate kinase(2251)
445971.ANASTE_02074	Translation, ribosomal structure and biogenesis	COG0099	Ribosomal protein S13(1574)
445971.ANASTE_02077	Transcription	COG0202	DNA-directed RNA polymerase, alpha subunit/40 kD subunit(2433)
T2D-11A_GL0018850	Lipid transport and metabolism	COG4799	Acetyl-CoA carboxylase, carboxyltransferase component(1717)
MH0188_GL0079092	Coenzyme transport and metabolism	COG4206	Outer membrane cobalamin receptor protein(11370)
457388.B2_010100018470
457388.B2_010100020146	Function unknown	COG4485	Uncharacterized membrane protein YfhO(2410)
DOM022_GL0000093	Inorganic ion transport and metabolism	COG1629	Outer membrane receptor proteins, mostly Fe transport(10499)
457390.HMPREF9010_03714	Intracellular trafficking, secretion, and vesicular transport	COG0848	Biopolymer transport protein ExbD(1868)
T2D-135A_GL0015153	Transcription	COG1395	Predicted transcriptional regulator(409)
NOF013_GL0032550	Lipid transport and metabolism	COG0331	Malonyl CoA-acyl carrier protein transacylase(1666)
457394.BSFG_01024	Posttranslational modification, protein turnover, chaperones	COG1225	Peroxiredoxin(1307)
457394.BSFG_01680	Inorganic ion transport and metabolism	COG1629	Outer membrane receptor proteins, mostly Fe transport(10499)
457394.BSFG_01683	Inorganic ion transport and metabolism	COG4771	Outer membrane receptor for ferrienterochelin and colicins(16693)
457395.BSBG_01576	Inorganic ion transport and metabolism	COG4771	Outer membrane receptor for ferrienterochelin and colicins(16693)
MH0250_GL0261781	Posttranslational modification, protein turnover, chaperones	COG0793	C-terminal processing protease CtpA/Prc, contains a PDZ domain(4258)
457395.BSBG_02155
457395.BSBG_04456	Nucleotide transport and metabolism	COG0563	Adenylate kinase or related kinase(2729)
457396.CSBG_00049	Translation, ribosomal structure and biogenesis	COG0090	Ribosomal protein L2(1921)
SZEY-20A_GL0057871	Coenzyme transport and metabolism	COG0059	Ketol-acid reductoisomerase(1310)
457396.CSBG_00559	Carbohydrate transport and metabolism	COG0191	Fructose/tagatose bisphosphate aldolase(3616)
457396.CSBG_00899	Amino acid transport and metabolism	COG1171	Threonine dehydratase(1430)
457396.CSBG_01760	Translation, ribosomal structure and biogenesis	COG0532	Translation initiation factor IF-2, a GTPase(2848)
457396.CSBG_02314	Nucleotide transport and metabolism	COG0047	Phosphoribosylformylglycinamidine (FGAM) synthase, glutamine amidotransferase domain(3207)
457396.CSBG_02882	Cell wall/membrane/envelope biogenesis	COG1744	Basic membrane lipoprotein Med, periplasmic binding protein (PBP1-ABC) superfamily(2696)
457400.ESCG_00907	Translation, ribosomal structure and biogenesis	COG1190	Lysyl-tRNA synthetase (class II)(4152)
457412.RSAG_00053	Nucleotide transport and metabolism	COG0152	Phosphoribosylaminoimidazole-succinocarboxamide synthase(1792)
457412.RSAG_00843	Nucleotide transport and metabolism	COG0015	Adenylosuccinate lyase(2330)
T2D-61A_GL0032766	Cell wall/membrane/envelope biogenesis	COG1207	Bifunctional protein GlmU, N-acetylglucosamine-1-phosphate-uridyltransferase/glucosamine-1-phosphate-acetyltransferase(1992)
457421.CBFG_00166	Translation, ribosomal structure and biogenesis	COG0233	Ribosome recycling factor(1910)
V1.UC11-5_GL0051110	Transcription	COG4465	GTP-sensing pleiotropic transcriptional regulator CodY(424)
457421.CBFG_00308	General function prediction only	COG2984	ABC-type uncharacterized transport system, periplasmic component(2402)
457421.CBFG_00353	Transcription	COG0782	Transcription elongation factor, GreA/GreB family(2608)
457421.CBFG_00369	Carbohydrate transport and metabolism	COG0246	Mannitol-1-phosphate/altronate dehydrogenases(1700)
457421.CBFG_00424	General function prediction only	COG2984	ABC-type uncharacterized transport system, periplasmic component(2402)
457421.CBFG_00463	Posttranslational modification, protein turnover, chaperones	COG0443	Molecular chaperone DnaK (HSP70)(4614)
V1.CD3-3-PN_GL0060789	Function unknown	COG3804	Uncharacterized protein(449)
V1.FI33_GL0065714	Secondary metabolites biosynthesis, transport and catabolism	COG4577	Carboxysome shell and ethanolamine utilization microcompartment protein CcmL/EutN(994)
V1.CD3-0-PN_GL0137956	Secondary metabolites biosynthesis, transport and catabolism	COG4577	Carboxysome shell and ethanolamine utilization microcompartment protein CcmL/EutN(994)
457421.CBFG_01039	Coenzyme transport and metabolism	COG4822	Cobalamin biosynthesis protein CbiK, Co2+ chelatase(1154)
T2D-61A_GL0033636	Energy production and conversion	COG1036	Archaeal flavoprotein(384)
457421.CBFG_01157	Function unknown	COG2968	Uncharacterized conserved protein YggE, contains kinase-interacting SIMPL domain(698)
457421.CBFG_01165	Amino acid transport and metabolism	COG2873	O-acetylhomoserine/O-acetylserine sulfhydrylase, pyridoxal phosphate-dependent(2768)
457421.CBFG_01169	Energy production and conversion	COG2033	Desulfoferrodoxin, superoxide reductase-like (SORL) domain(1370)
V1.FI33_GL0058621	Cell wall/membrane/envelope biogenesis	COG3409	Peptidoglycan-binding (PGRP) domain of peptidoglycan hydrolases(5130)
457421.CBFG_01638	Cell wall/membrane/envelope biogenesis	COG1744	Basic membrane lipoprotein Med, periplasmic binding protein (PBP1-ABC) superfamily(2696)
T2D-61A_GL0044107	Signal transduction mechanisms	COG0834	ABC-type amino acid transport/signal transduction system, periplasmic component/domain(7415)
457421.CBFG_01667	Energy production and conversion	COG3411	(2Fe-2S) ferredoxin(1977)
T2D-61A_GL0026607	Energy production and conversion	COG4624	Iron only hydrogenase large subunit, C-terminal domain(5289)
T2D-61A_GL0014321	Amino acid transport and metabolism	COG0112	Glycine/serine hydroxymethyltransferase(2252)
T2D-61A_GL0019025	General function prediction only	COG0111	Phosphoglycerate dehydrogenase or related dehydrogenase(3789)
457421.CBFG_02063	Coenzyme transport and metabolism	COG1932	Phosphoserine aminotransferase(1828)
N083A_GL0067740	Energy production and conversion	COG3181	Tripartite-type tricarboxylate transporter, receptor component TctC(1072)
457421.CBFG_02201	Translation, ribosomal structure and biogenesis	COG0050	Translation elongation factor EF-Tu, a GTPase(2272)
457421.CBFG_02202	Translation, ribosomal structure and biogenesis	COG0480	Translation elongation factor EF-G, a GTPase(5433)
457421.CBFG_02227	Coenzyme transport and metabolism	COG0407	Uroporphyrinogen-III decarboxylase(1797)
457421.CBFG_02268	Posttranslational modification, protein turnover, chaperones	COG0652	Peptidyl-prolyl cis-trans isomerase (rotamase) - cyclophilin family(2866)
V1.FI33_GL0040702	Amino acid transport and metabolism	COG0119	Isopropylmalate/homocitrate/citramalate synthases(3690)
457421.CBFG_02421	Amino acid transport and metabolism	COG3968	Glutamine synthetase type III(3012)
457421.CBFG_02596	Energy production and conversion	COG1148	Heterodisulfide reductase, subunit A (polyferredoxin)(888)
457421.CBFG_02692	Cell motility	COG1344	Flagellin and related hook-associated protein FlgL(3044)
457421.CBFG_02785	Carbohydrate transport and metabolism	COG0166	Glucose-6-phosphate isomerase(2605)
T2D-61A_GL0019921	Amino acid transport and metabolism	COG0165	Argininosuccinate lyase(2177)
457421.CBFG_03286	Energy production and conversion	COG1454	Alcohol dehydrogenase, class IV(6245)
457421.CBFG_03320	Carbohydrate transport and metabolism	COG2407	L-fucose isomerase or related protein(2583)
457421.CBFG_03347	Translation, ribosomal structure and biogenesis	COG0215	Cysteinyl-tRNA synthetase(2666)
V1.CD3-0-PN_GL0023141	Posttranslational modification, protein turnover, chaperones	COG0234	Co-chaperonin GroES (HSP10)(1684)
457421.CBFG_03431	Inorganic ion transport and metabolism	COG1840	ABC-type Fe3+ transport system, periplasmic component(1500)
457421.CBFG_03458	General function prediction only	COG0493	NADPH-dependent glutamate synthase beta chain or related oxidoreductase(3364)
457421.CBFG_03741
457421.CBFG_03829	Inorganic ion transport and metabolism	COG3119	Arylsulfatase A or related enzyme(6030)
457421.CBFG_03875	Carbohydrate transport and metabolism	COG0057	Glyceraldehyde-3-phosphate dehydrogenase/erythrose-4-phosphate dehydrogenase(2333)
T2D-61A_GL0015549	Energy production and conversion	COG0554	Glycerol kinase(2030)
MH0389_GL0105436	Carbohydrate transport and metabolism	COG0580	Glycerol uptake facilitator and related aquaporins (Major Intrinsic Protein Family)(828)
457421.CBFG_03929	Energy production and conversion	COG1251	NAD(P)H-nitrite reductase, large subunit(1626)
457421.CBFG_03930	Lipid transport and metabolism	COG0446	NADPH-dependent 2,4-dienoyl-CoA reductase, sulfur reductase, or a related oxidoreductase(2126)
N083A_GL0087202	Function unknown	COG3862	Uncharacterized protein with two CxxC motifs(896)
T2D-61A_GL0015555	Carbohydrate transport and metabolism	COG2376	Dihydroxyacetone kinase(659)
T2D-61A_GL0006358	Posttranslational modification, protein turnover, chaperones	COG0326	Molecular chaperone, HSP90 family(3137)
T2D-61A_GL0009767	Posttranslational modification, protein turnover, chaperones	COG0330	Regulator of protease activity HflC, stomatin/prohibitin superfamily(3991)
457421.CBFG_04058	Amino acid transport and metabolism	COG3681	L-cysteine desulfidase(1735)
T2D-31A_GL0078099	Transcription	COG0195	Transcription antitermination factor NusA, contains S1 and KH domains(2252)
V1.CD20-0_GL0048993	Coenzyme transport and metabolism	COG0407	Uroporphyrinogen-III decarboxylase(1797)
457421.CBFG_04444	Carbohydrate transport and metabolism	COG1653	ABC-type glycerol-3-phosphate transport system, periplasmic component(15818)
457421.CBFG_04459	Translation, ribosomal structure and biogenesis	COG0173	Aspartyl-tRNA synthetase(2954)
T2D-61A_GL0019570	Amino acid transport and metabolism	COG0687	Spermidine/putrescine-binding periplasmic protein(1517)
457421.CBFG_04540	Signal transduction mechanisms	COG0834	ABC-type amino acid transport/signal transduction system, periplasmic component/domain(7415)
457421.CBFG_04547
457421.CBFG_04575	Carbohydrate transport and metabolism	COG1638	TRAP-type C4-dicarboxylate transport system, periplasmic component(3018)
457421.CBFG_04811	Coenzyme transport and metabolism	COG0115	Branched-chain amino acid aminotransferase/4-amino-4-deoxychorismate lyase(2456)
T2D-61A_GL0004627	Defense mechanisms	COG0845	Multidrug efflux pump subunit AcrA (membrane-fusion protein)(10431)
457421.CBFG_04893
457421.CBFG_05081	Inorganic ion transport and metabolism	COG1464	ABC-type metal ion transport system, periplasmic component/surface antigen(1669)
457421.CBFG_05097	Energy production and conversion	COG4656	Na+-translocating ferredoxin:NAD+ oxidoreductase RNF, RnfC subunit(2653)
457421.CBFG_05122	Posttranslational modification, protein turnover, chaperones	COG0544	FKBP-type peptidyl-prolyl cis-trans isomerase (trigger factor)(3257)
MH0389_GL0159999
T2D-61A_GL0015310	Signal transduction mechanisms	COG2703	Hemerythrin(291)
457421.CBFG_05236	Lipid transport and metabolism	COG0761	4-Hydroxy-3-methylbut-2-enyl diphosphate reductase IspH(2372)
457421.CBFG_05366	Amino acid transport and metabolism	COG0683	ABC-type branched-chain amino acid transport system, periplasmic component(2421)
457421.CBFG_05437	Energy production and conversion	COG1866	Phosphoenolpyruvate carboxykinase, ATP-dependent(1458)
457421.CBFG_05642	Amino acid transport and metabolism	COG1171	Threonine dehydratase(1430)
T2D-61A_GL0032738	Energy production and conversion	COG0282	Acetate kinase(2573)
N083A_GL0015743	Amino acid transport and metabolism	COG3842	ABC-type Fe3+/spermidine/putrescine transport systems, ATPase components(6455)
V1.UC14-1_GL0051058	Intracellular trafficking, secretion, and vesicular transport	COG0690	Preprotein translocase subunit SecE(1220)
457421.CBFG_05789
457421.CBFG_05796	Carbohydrate transport and metabolism	COG5263	Glucan-binding domain (YG repeat)(10174)
457421.CBFG_05899	Translation, ribosomal structure and biogenesis	COG0255	Ribosomal protein L29(1393)
457421.CBFG_05906	Translation, ribosomal structure and biogenesis	COG0097	Ribosomal protein L6P/L9E(1790)
457421.CBFG_05937	Translation, ribosomal structure and biogenesis	COG0103	Ribosomal protein S9(1679)
N083A_GL0027023	Amino acid transport and metabolism	COG0683	ABC-type branched-chain amino acid transport system, periplasmic component(2421)
DLF001_GL0000232	Inorganic ion transport and metabolism	COG1629	Outer membrane receptor proteins, mostly Fe transport(10499)
NOF010_GL0095938	Cell wall/membrane/envelope biogenesis	COG3064	Membrane protein involved in colicin uptake(3657)
MH0068_GL0033529	Coenzyme transport and metabolism	COG4206	Outer membrane cobalamin receptor protein(11370)
MH0004_GL0014259	Transcription	COG1522	DNA-binding transcriptional regulator, Lrp family(2660)
457424.BFAG_04483	Nucleotide transport and metabolism	COG0005	Purine nucleoside phosphorylase(1394)
469589.HMPREF0103_1508	General function prediction only	COG0493	NADPH-dependent glutamate synthase beta chain or related oxidoreductase(3364)
469589.HMPREF0103_3164	Cell wall/membrane/envelope biogenesis	COG1212	CMP-2-keto-3-deoxyoctulosonic acid synthetase(827)
469589.HMPREF0103_3919	Nucleotide transport and metabolism	COG0209	Ribonucleotide reductase alpha subunit(1647)
469590.BSCG_03698	Coenzyme transport and metabolism	COG4206	Outer membrane cobalamin receptor protein(11370)
469592.HMPREF0104_01647	General function prediction only	COG1785	Alkaline phosphatase(984)
469592.HMPREF0104_03148
469593.HMPREF9011_01321	Nucleotide transport and metabolism	COG0540	Aspartate carbamoyltransferase, catalytic chain(1797)
469593.HMPREF9011_02083	General function prediction only	COG1917	Cupin domain protein related to quercetin dioxygenase(5536)
469595.CSAG_00029	Amino acid transport and metabolism	COG2195	Di- or tripeptidase(4305)
469595.CSAG_00268	Nucleotide transport and metabolism	COG0563	Adenylate kinase or related kinase(2729)
T2D-51A_GL0142598	Signal transduction mechanisms	COG0589	Nucleotide-binding universal stress protein, UspA family(1821)
469595.CSAG_00438	Translation, ribosomal structure and biogenesis	COG0495	Leucyl-tRNA synthetase(3382)
469595.CSAG_00706	Amino acid transport and metabolism	COG0308	Aminopeptidase N(605)
469595.CSAG_00792	Cell wall/membrane/envelope biogenesis	COG3131	Periplasmic glucans biosynthesis protein(60)
469595.CSAG_01017	Carbohydrate transport and metabolism	COG0057	Glyceraldehyde-3-phosphate dehydrogenase/erythrose-4-phosphate dehydrogenase(2333)
585054.EFER_1390	Posttranslational modification, protein turnover, chaperones	COG0278	Glutaredoxin-related protein(31)
469595.CSAG_01535	Amino acid transport and metabolism	COG0133	Tryptophan synthase beta chain(1171)
469595.CSAG_01620	Signal transduction mechanisms	COG3412	PTS-EIIA-like component DhaM of the dihydroxyacetone kinase DhaKLM complex(140)
469595.CSAG_01733	Signal transduction mechanisms	COG0840	Methyl-accepting chemotaxis protein(2442)
469595.CSAG_02220	Amino acid transport and metabolism	COG0031	Cysteine synthase(2847)
469595.CSAG_02296	General function prediction only	COG2070	NAD(P)H-dependent flavin oxidoreductase YrpB, nitropropane dioxygenase family(2748)
469595.CSAG_02537	General function prediction only	COG1028	NAD(P)-dependent dehydrogenase, short-chain alcohol dehydrogenase family(12661)
469595.CSAG_02622	Carbohydrate transport and metabolism	COG0148	Enolase(2367)
469595.CSAG_02732	General function prediction only	COG0111	Phosphoglycerate dehydrogenase or related dehydrogenase(3789)
469595.CSAG_02744	Carbohydrate transport and metabolism	COG0126	3-phosphoglycerate kinase(2251)
469595.CSAG_02885	Energy production and conversion	COG0371	Glycerol dehydrogenase or related enzyme, iron-containing ADH family(1572)
469595.CSAG_02901	Carbohydrate transport and metabolism	COG1904	Glucuronate isomerase(1142)
469595.CSAG_02962	Translation, ribosomal structure and biogenesis	COG1185	Polyribonucleotide nucleotidyltransferase (polynucleotide phosphorylase)(3082)
469595.CSAG_02963	Translation, ribosomal structure and biogenesis	COG0184	Ribosomal protein S15P/S13E(1437)
469595.CSAG_02969	Amino acid transport and metabolism	COG0137	Argininosuccinate synthase(1791)
469595.CSAG_03074	Amino acid transport and metabolism	COG1027	Aspartate ammonia-lyase(820)
V1.UC21-4_GL0122741	Nucleotide transport and metabolism	COG0813	Purine-nucleoside phosphorylase(1120)
469595.CSAG_03313	Posttranslational modification, protein turnover, chaperones	COG0443	Molecular chaperone DnaK (HSP70)(4614)
MH0014_GL0033976	Coenzyme transport and metabolism	COG0001	Glutamate-1-semialdehyde aminotransferase(835)
469595.CSAG_03686
MH0179_GL0068239	Amino acid transport and metabolism	COG1448	Aspartate/tyrosine/aromatic aminotransferase(388)
469595.CSAG_04490	Energy production and conversion	COG1951	Tartrate dehydratase alpha subunit/Fumarate hydratase class I, N-terminal domain(1749)
469595.CSAG_04563	Carbohydrate transport and metabolism	COG0149	Triosephosphate isomerase(2381)
469610.HMPREF0189_00230	Amino acid transport and metabolism	COG0624	Acetylornithine deacetylase/Succinyl-diaminopimelate desuccinylase or related deacylase(5711)
T2D-26A_GL0194347	Amino acid transport and metabolism	COG0136	Aspartate-semialdehyde dehydrogenase(2133)
469610.HMPREF0189_01426	Energy production and conversion	COG4624	Iron only hydrogenase large subunit, C-terminal domain(5289)
T2D-26A_GL0182745	General function prediction only	COG2070	NAD(P)H-dependent flavin oxidoreductase YrpB, nitropropane dioxygenase family(2748)
469613.HMPREF0864_00329	Translation, ribosomal structure and biogenesis	COG0495	Leucyl-tRNA synthetase(3382)
469613.HMPREF0864_00609	Signal transduction mechanisms	COG0834	ABC-type amino acid transport/signal transduction system, periplasmic component/domain(7415)
V1.UC39-4_GL0085411	Translation, ribosomal structure and biogenesis	COG0361	Translation initiation factor IF-1(1545)
469613.HMPREF0864_00649	Energy production and conversion	COG1882	Pyruvate-formate lyase(4465)
469613.HMPREF0864_02543	Posttranslational modification, protein turnover, chaperones	COG0443	Molecular chaperone DnaK (HSP70)(4614)
469613.HMPREF0864_02704	Posttranslational modification, protein turnover, chaperones	COG0234	Co-chaperonin GroES (HSP10)(1684)
V1.UC39-4_GL0032420	Translation, ribosomal structure and biogenesis	COG0238	Ribosomal protein S18(1275)
V1.UC39-4_GL0043891	Translation, ribosomal structure and biogenesis	COG0828	Ribosomal protein S21(1080)
469613.HMPREF0864_02990	Carbohydrate transport and metabolism	COG0191	Fructose/tagatose bisphosphate aldolase(3616)
MH0179_GL0046965	Inorganic ion transport and metabolism	COG1464	ABC-type metal ion transport system, periplasmic component/surface antigen(1669)
V1.UC39-4_GL0054598	Translation, ribosomal structure and biogenesis	COG0102	Ribosomal protein L13(1574)
749529.HMPREF9532_01237	Translation, ribosomal structure and biogenesis	COG0203	Ribosomal protein L17(1713)
469613.HMPREF0864_03501	Transcription	COG0202	DNA-directed RNA polymerase, alpha subunit/40 kD subunit(2433)
V1.UC39-4_GL0124241	Translation, ribosomal structure and biogenesis	COG0100	Ribosomal protein S11(1504)
469613.HMPREF0864_03509	Translation, ribosomal structure and biogenesis	COG0098	Ribosomal protein S5(1635)
469613.HMPREF0864_03512	Translation, ribosomal structure and biogenesis	COG0096	Ribosomal protein S8(1589)
V1.UC39-4_GL0124254	Translation, ribosomal structure and biogenesis	COG0186	Ribosomal protein S17(1440)
V1.UC39-4_GL0124255	Translation, ribosomal structure and biogenesis	COG0255	Ribosomal protein L29(1393)
469613.HMPREF0864_03520	Translation, ribosomal structure and biogenesis	COG0092	Ribosomal protein S3(1775)
469613.HMPREF0864_03521	Translation, ribosomal structure and biogenesis	COG0091	Ribosomal protein L22(1494)
469613.HMPREF0864_03523	Translation, ribosomal structure and biogenesis	COG0090	Ribosomal protein L2(1921)
V1.CD3-0-PT_GL0065488	Translation, ribosomal structure and biogenesis	COG0088	Ribosomal protein L4(1796)
469613.HMPREF0864_03532	Translation, ribosomal structure and biogenesis	COG0480	Translation elongation factor EF-G, a GTPase(5433)
V1.CD3-0-PT_GL0057203	Translation, ribosomal structure and biogenesis	COG0049	Ribosomal protein S7(1653)
V1.CD3-0-PT_GL0057204	Translation, ribosomal structure and biogenesis	COG0048	Ribosomal protein S12(1540)
469613.HMPREF0864_03674	Amino acid transport and metabolism	COG0747	ABC-type transport system, periplasmic component(5526)
469613.HMPREF0864_03678	Amino acid transport and metabolism	COG0345	Pyrroline-5-carboxylate reductase(1860)
V1.UC21-4_GL0031369	Translation, ribosomal structure and biogenesis	COG0267	Ribosomal protein L33(878)
469613.HMPREF0864_04080	Replication, recombination and repair	COG0776	Bacterial nucleoid DNA-binding protein(6276)
469613.HMPREF0864_04094	Translation, ribosomal structure and biogenesis	COG0222	Ribosomal protein L7/L12(1565)
MH0014_GL0062879	Translation, ribosomal structure and biogenesis	COG0081	Ribosomal protein L1(1891)
469613.HMPREF0864_04100	Translation, ribosomal structure and biogenesis	COG0050	Translation elongation factor EF-Tu, a GTPase(2272)
V1.UC39-4_GL0060736	Translation, ribosomal structure and biogenesis	COG0480	Translation elongation factor EF-G, a GTPase(5433)
469616.FMAG_00410	Carbohydrate transport and metabolism	COG0448	ADP-glucose pyrophosphorylase(3043)
469616.FMAG_00647
469616.FMAG_00655	Amino acid transport and metabolism	COG0747	ABC-type transport system, periplasmic component(5526)
469616.FMAG_00949	Inorganic ion transport and metabolism	COG1151	Hydroxylamine reductase (hybrid-cluster protein)(1728)
469616.FMAG_01665	Secondary metabolites biosynthesis, transport and catabolism	COG0656	Aldo/keto reductase, related to diketogulonate reductase(3790)
469616.FMAG_02031	Translation, ribosomal structure and biogenesis	COG0102	Ribosomal protein L13(1574)
V1.CD16-0_GL0124754	Energy production and conversion	COG4658	Na+-translocating ferredoxin:NAD+ oxidoreductase RNF, RnfD subunit(1998)
469616.FMAG_02344	Translation, ribosomal structure and biogenesis	COG0094	Ribosomal protein L5(1702)
469616.FMAG_02353	Nucleotide transport and metabolism	COG0563	Adenylate kinase or related kinase(2729)
469616.FMAG_02625	Translation, ribosomal structure and biogenesis	COG0751	Glycyl-tRNA synthetase, beta subunit(576)
470145.BACCOP_00253	Transcription	COG1940	Sugar kinase of the NBD/HSP70 family, may contain an N-terminal HTH domain(6697)
470145.BACCOP_02725	Inorganic ion transport and metabolism	COG1629	Outer membrane receptor proteins, mostly Fe transport(10499)
MH0052_GL0003767	Energy production and conversion	COG2025	Electron transfer flavoprotein, alpha subunit(2069)
470146.COPCOM_00496	Transcription	COG0086	DNA-directed RNA polymerase, beta' subunit/160 kD subunit(3314)
717962.CC1_13810	Translation, ribosomal structure and biogenesis	COG0257	Ribosomal protein L36(305)
470146.COPCOM_00827	Carbohydrate transport and metabolism	COG1070	Sugar (pentulose or hexulose) kinase(5582)
470146.COPCOM_01474	Lipid transport and metabolism	COG1250	3-hydroxyacyl-CoA dehydrogenase(1268)
470146.COPCOM_02316	General function prediction only	COG2984	ABC-type uncharacterized transport system, periplasmic component(2402)
470146.COPCOM_02869	Replication, recombination and repair	COG0536	GTPase involved in cell partioning and DNA repair(2334)
MH0101_GL0058958	Function unknown	COG3193	Uncharacterized conserved protein GlcG, DUF336 family(592)
MH0196_GL0035099	Coenzyme transport and metabolism	COG4206	Outer membrane cobalamin receptor protein(11370)
473819.BIFDEN_00138	Signal transduction mechanisms	COG0517	CBS domain(3150)
O2.UC35-1_GL0149111	Cell wall/membrane/envelope biogenesis	COG0562	UDP-galactopyranose mutase(2899)
473819.BIFDEN_02183	Nucleotide transport and metabolism	COG0504	CTP synthase (UTP-ammonia lyase)(2430)
MH0178_GL0057363	Translation, ribosomal structure and biogenesis	COG0227	Ribosomal protein L28(793)
476272.RUMHYD_02776	Translation, ribosomal structure and biogenesis	COG0051	Ribosomal protein S10(1476)
479437.Elen_1801	Amino acid transport and metabolism	COG0334	Glutamate dehydrogenase/leucine dehydrogenase(2586)
483215.BACFIN_04796	General function prediction only	COG0457	Tetratricopeptide (TPR) repeat(13357)
N003A_GL0003384	Cell wall/membrane/envelope biogenesis	COG2885	Outer membrane protein OmpA and related peptidoglycan-associated (lipo)proteins(5834)
483215.BACFIN_08570	Carbohydrate transport and metabolism	COG0057	Glyceraldehyde-3-phosphate dehydrogenase/erythrose-4-phosphate dehydrogenase(2333)
483216.BACEGG_01482	Carbohydrate transport and metabolism	COG1082	Sugar phosphate isomerase/epimerase(6976)	GH97
483216.BACEGG_01493	Energy production and conversion	COG3630	Na+-transporting methylmalonyl-CoA/oxaloacetate decarboxylase, gamma subunit(381)
483217.BACDOR_03251	Signal transduction mechanisms	COG2334	Ser/Thr protein kinase RdoA involved in Cpx stress response, MazF antagonist(1835)
483218.BACPEC_01128	Energy production and conversion	COG4624	Iron only hydrogenase large subunit, C-terminal domain(5289)
483218.BACPEC_01377	Posttranslational modification, protein turnover, chaperones	COG0822	NifU homolog involved in Fe-S cluster formation(2783)
483218.BACPEC_03187	Translation, ribosomal structure and biogenesis	COG0051	Ribosomal protein S10(1476)
MH0143_GL0134995	Inorganic ion transport and metabolism	COG4771	Outer membrane receptor for ferrienterochelin and colicins(16693)
O2.UC34-0_GL0047049	Carbohydrate transport and metabolism	COG3408	Glycogen debranching enzyme (alpha-1,6-glucosidase)(5203)	GH133
484018.BACPLE_02963	General function prediction only	COG0457	Tetratricopeptide (TPR) repeat(13357)
O2.UC38-0_GL0071796	Signal transduction mechanisms	COG0834	ABC-type amino acid transport/signal transduction system, periplasmic component/domain(7415)
491076.HMPREF0506_1440	Energy production and conversion	COG0282	Acetate kinase(2573)
NLM027_GL0052261	Translation, ribosomal structure and biogenesis	COG0017	Aspartyl/asparaginyl-tRNA synthetase(2571)
515619.EUBREC_0371	Translation, ribosomal structure and biogenesis	COG0267	Ribosomal protein L33(878)
515619.EUBREC_1472	Energy production and conversion	COG1145	Ferredoxin(6245)
515619.EUBREC_1836	Translation, ribosomal structure and biogenesis	COG0013	Alanyl-tRNA synthetase(4266)
515620.EUBELI_00422	Cell motility	COG1344	Flagellin and related hook-associated protein FlgL(3044)
518634.BIFBRE_03753	Carbohydrate transport and metabolism	COG3957	Phosphoketolase(559)
518635.BIFANG_02002	Amino acid transport and metabolism	COG0119	Isopropylmalate/homocitrate/citramalate synthases(3690)
518635.BIFANG_02031	Inorganic ion transport and metabolism	COG0004	Ammonia channel protein AmtB(871)
518635.BIFANG_02292	Posttranslational modification, protein turnover, chaperones	COG0443	Molecular chaperone DnaK (HSP70)(4614)
518635.BIFANG_02357	Inorganic ion transport and metabolism	COG0221	Inorganic pyrophosphatase(974)
518635.BIFANG_02404	Translation, ribosomal structure and biogenesis	COG0080	Ribosomal protein L11(1552)
V1.CD40-0_GL0052633	Replication, recombination and repair	COG0776	Bacterial nucleoid DNA-binding protein(6276)
518635.BIFANG_02556	Translation, ribosomal structure and biogenesis	COG0480	Translation elongation factor EF-G, a GTPase(5433)
518635.BIFANG_02557	Translation, ribosomal structure and biogenesis	COG0050	Translation elongation factor EF-Tu, a GTPase(2272)
518635.BIFANG_02621	Amino acid transport and metabolism	COG0747	ABC-type transport system, periplasmic component(5526)
518635.BIFANG_02676	Energy production and conversion	COG1048	Aconitase A(2303)
V1.CD7-0-PN_GL0040361	Nucleotide transport and metabolism	COG0461	Orotate phosphoribosyltransferase(1951)
518635.BIFANG_02826	Carbohydrate transport and metabolism	COG0126	3-phosphoglycerate kinase(2251)
T2D-133A_GL0072862	Translation, ribosomal structure and biogenesis	COG0441	Threonyl-tRNA synthetase(3518)
V1.CD40-0_GL0186155	Signal transduction mechanisms	COG3707	Two-component response regulator, AmiR/NasT family, consists of REC and RNA-binding antiterminator (ANTAR) domains(886)
V1.CD22-0_GL0138716	Nucleotide transport and metabolism	COG0152	Phosphoribosylaminoimidazole-succinocarboxamide synthase(1792)
MH0203_GL0115820	Translation, ribosomal structure and biogenesis	COG0093	Ribosomal protein L14(1524)
518635.BIFANG_03544	Secondary metabolites biosynthesis, transport and catabolism	COG0346	Catechol 2,3-dioxygenase or other lactoylglutathione lyase family enzyme(4120)
518635.BIFANG_03679	Translation, ribosomal structure and biogenesis	COG0222	Ribosomal protein L7/L12(1565)
V1.CD7-0-PN_GL0003698	Translation, ribosomal structure and biogenesis	COG0267	Ribosomal protein L33(878)
518635.BIFANG_03769	Carbohydrate transport and metabolism	COG2115	Xylose isomerase(482)
521000.PROVRETT_08319	Carbohydrate transport and metabolism	COG0191	Fructose/tagatose bisphosphate aldolase(3616)
521000.PROVRETT_08437	Translation, ribosomal structure and biogenesis	COG0060	Isoleucyl-tRNA synthetase(3775)
521000.PROVRETT_10060	Translation, ribosomal structure and biogenesis	COG0522	Ribosomal protein S4 or related protein(1756)
521095.Apar_0924	Carbohydrate transport and metabolism	COG0057	Glyceraldehyde-3-phosphate dehydrogenase/erythrose-4-phosphate dehydrogenase(2333)
MH0189_GL0044836	Nucleotide transport and metabolism	COG0152	Phosphoribosylaminoimidazole-succinocarboxamide synthase(1792)
525337.HMPREF0530_0938	Carbohydrate transport and metabolism	COG1080	Phosphoenolpyruvate-protein kinase (PTS system EI component in bacteria)(4879)
529507.PMI3150	Function unknown	COG1561	Uncharacterized conserved protein YicC, UPF0701 family(1769)
537007.BLAHAN_05965	Translation, ribosomal structure and biogenesis	COG0267	Ribosomal protein L33(878)
537011.PREVCOP_04580
MH0404_GL0043854	Amino acid transport and metabolism	COG1748	Saccharopine dehydrogenase, NADP-dependent(1013)
537013.CLOSTMETH_00011	Secondary metabolites biosynthesis, transport and catabolism	COG4577	Carboxysome shell and ethanolamine utilization microcompartment protein CcmL/EutN(994)
537013.CLOSTMETH_00388	Signal transduction mechanisms	COG1217	Predicted membrane GTPase involved in stress response(2724)
537013.CLOSTMETH_00721	Energy production and conversion	COG1882	Pyruvate-formate lyase(4465)
537013.CLOSTMETH_02098	Transcription	COG0085	DNA-directed RNA polymerase, beta subunit/140 kD subunit(4241)
537013.CLOSTMETH_02126	Posttranslational modification, protein turnover, chaperones	COG0822	NifU homolog involved in Fe-S cluster formation(2783)
537013.CLOSTMETH_03797	Carbohydrate transport and metabolism	COG2407	L-fucose isomerase or related protein(2583)
537013.CLOSTMETH_03896	Posttranslational modification, protein turnover, chaperones	COG0544	FKBP-type peptidyl-prolyl cis-trans isomerase (trigger factor)(3257)
O2.UC34-2_GL0018955
537937.BLIG_01296	Amino acid transport and metabolism	COG4166	ABC-type oligopeptide transport system, periplasmic component(3057)
545696.HOLDEFILI_00743	Energy production and conversion	COG0055	FoF1-type ATP synthase, beta subunit(2000)
545696.HOLDEFILI_01711	Energy production and conversion	COG1145	Ferredoxin(6245)
545696.HOLDEFILI_02017	Translation, ribosomal structure and biogenesis	COG0441	Threonyl-tRNA synthetase(3518)
545696.HOLDEFILI_03471	Nucleotide transport and metabolism	COG0152	Phosphoribosylaminoimidazole-succinocarboxamide synthase(1792)
547042.BACCOPRO_00299	Translation, ribosomal structure and biogenesis	COG0050	Translation elongation factor EF-Tu, a GTPase(2272)
547043.BIFPSEUDO_02452	Signal transduction mechanisms	COG0517	CBS domain(3150)
547043.BIFPSEUDO_02583	Carbohydrate transport and metabolism	COG0120	Ribose 5-phosphate isomerase(356)
547043.BIFPSEUDO_04005	Amino acid transport and metabolism	COG0334	Glutamate dehydrogenase/leucine dehydrogenase(2586)
547043.BIFPSEUDO_04386	Cell cycle control, cell division, chromosome partitioning	COG3266	Cell division protein DamX, binds to the septal ring, contains C-terminal SPOR domain(2226)
548480.HMPREF0175_1730	Translation, ribosomal structure and biogenesis	COG0052	Ribosomal protein S2(2019)
550672.ECCG_00299	Carbohydrate transport and metabolism	COG0057	Glyceraldehyde-3-phosphate dehydrogenase/erythrose-4-phosphate dehydrogenase(2333)
550677.ECEG_02458	Inorganic ion transport and metabolism	COG2375	NADPH-dependent ferric siderophore reductase, contains FAD-binding and SIP domains(44)
552396.HMPREF0863_00577	Signal transduction mechanisms	COG0517	CBS domain(3150)
MH0370_GL0051866	Inorganic ion transport and metabolism	COG2217	Cation transport ATPase(4911)
552398.HMPREF0866_01427	General function prediction only	COG1052	Lactate dehydrogenase or related 2-hydroxyacid dehydrogenase(4350)
552398.HMPREF0866_02480	Lipid transport and metabolism	COG0183	Acetyl-CoA acetyltransferase(2274)
MH0092_GL0008161	Translation, ribosomal structure and biogenesis	COG0199	Ribosomal protein S14(1073)
V1.FI17_GL0154074	Translation, ribosomal structure and biogenesis	COG0100	Ribosomal protein S11(1504)
553171.HMPREF0648_0132	Translation, ribosomal structure and biogenesis	COG0051	Ribosomal protein S10(1476)
MH0009_GL0050712	Translation, ribosomal structure and biogenesis	COG0222	Ribosomal protein L7/L12(1565)
V1.UC14-1_GL0053690	Translation, ribosomal structure and biogenesis	COG0828	Ribosomal protein S21(1080)
553171.HMPREF0648_0267	Translation, ribosomal structure and biogenesis	COG0102	Ribosomal protein L13(1574)
553171.HMPREF0648_0275	Carbohydrate transport and metabolism	COG2120	N-acetylglucosaminyl deacetylase, LmbE family(1127)
553171.HMPREF0648_0300	Energy production and conversion	COG0554	Glycerol kinase(2030)
553171.HMPREF0648_0440	Nucleotide transport and metabolism	COG0104	Adenylosuccinate synthase(2383)
MH0118_GL0078448	Translation, ribosomal structure and biogenesis	COG0238	Ribosomal protein S18(1275)
553171.HMPREF0648_1475	Carbohydrate transport and metabolism	COG1080	Phosphoenolpyruvate-protein kinase (PTS system EI component in bacteria)(4879)
553973.CLOHYLEM_04402	Amino acid transport and metabolism	COG0334	Glutamate dehydrogenase/leucine dehydrogenase(2586)
553973.CLOHYLEM_04575	Energy production and conversion	COG1145	Ferredoxin(6245)
553973.CLOHYLEM_04760	Amino acid transport and metabolism	COG0112	Glycine/serine hydroxymethyltransferase(2252)
553973.CLOHYLEM_04791	Posttranslational modification, protein turnover, chaperones	COG0234	Co-chaperonin GroES (HSP10)(1684)
553973.CLOHYLEM_05055	Carbohydrate transport and metabolism	COG1653	ABC-type glycerol-3-phosphate transport system, periplasmic component(15818)
553973.CLOHYLEM_05372	Nucleotide transport and metabolism	COG0034	Glutamine phosphoribosylpyrophosphate amidotransferase(2852)
553973.CLOHYLEM_05830	Translation, ribosomal structure and biogenesis	COG0050	Translation elongation factor EF-Tu, a GTPase(2272)
553973.CLOHYLEM_05832	Translation, ribosomal structure and biogenesis	COG0049	Ribosomal protein S7(1653)
553973.CLOHYLEM_05929	General function prediction only	COG1063	Threonine dehydrogenase or related Zn-dependent dehydrogenase(5594)
553973.CLOHYLEM_06194	Energy production and conversion	COG1592	Rubrerythrin(4121)
V1.CD3-0-PN_GL0034197
553973.CLOHYLEM_07630	General function prediction only	COG5275	BRCT domain type II(110)
T2D-31A_GL0114700
O2.UC40-1_GL0139084	Translation, ribosomal structure and biogenesis	COG0361	Translation initiation factor IF-1(1545)
553973.CLOHYLEM_07690	Energy production and conversion	COG1454	Alcohol dehydrogenase, class IV(6245)
MH0267_GL0132334	Translation, ribosomal structure and biogenesis	COG1187	16S rRNA U516 pseudouridylate synthase RsuA and related 23S rRNA U2605, pseudouridylate synthases(3748)
556260.BSEG_02599	Inorganic ion transport and metabolism	COG1629	Outer membrane receptor proteins, mostly Fe transport(10499)
556260.BSEG_03509	Energy production and conversion	COG1053	Succinate dehydrogenase/fumarate reductase, flavoprotein subunit(4731)
556261.HMPREF0240_00074	Carbohydrate transport and metabolism	COG2407	L-fucose isomerase or related protein(2583)
556261.HMPREF0240_00261	Translation, ribosomal structure and biogenesis	COG0267	Ribosomal protein L33(878)
556261.HMPREF0240_00268	Translation, ribosomal structure and biogenesis	COG0222	Ribosomal protein L7/L12(1565)
556261.HMPREF0240_00312	Translation, ribosomal structure and biogenesis	COG0050	Translation elongation factor EF-Tu, a GTPase(2272)
556261.HMPREF0240_00367	Carbohydrate transport and metabolism	COG0191	Fructose/tagatose bisphosphate aldolase(3616)
556261.HMPREF0240_00465	Translation, ribosomal structure and biogenesis	COG0087	Ribosomal protein L3(1720)
T2D-31A_GL0055529	Translation, ribosomal structure and biogenesis	COG0098	Ribosomal protein S5(1635)
O2.UC46-1_GL0144531	Translation, ribosomal structure and biogenesis	COG1841	Ribosomal protein L30/L7E(1102)
MH0233_GL0094778	Translation, ribosomal structure and biogenesis	COG0361	Translation initiation factor IF-1(1545)
556261.HMPREF0240_00939	Lipid transport and metabolism	COG0446	NADPH-dependent 2,4-dienoyl-CoA reductase, sulfur reductase, or a related oxidoreductase(2126)
556261.HMPREF0240_00963	Carbohydrate transport and metabolism	COG1080	Phosphoenolpyruvate-protein kinase (PTS system EI component in bacteria)(4879)
556261.HMPREF0240_01444	Amino acid transport and metabolism	COG0136	Aspartate-semialdehyde dehydrogenase(2133)
V1.FI18_GL0001147	Amino acid transport and metabolism	COG0066	3-isopropylmalate dehydratase small subunit(1440)
556261.HMPREF0240_01453	Energy production and conversion	COG1866	Phosphoenolpyruvate carboxykinase, ATP-dependent(1458)
556261.HMPREF0240_01519	Energy production and conversion	COG3411	(2Fe-2S) ferredoxin(1977)
556261.HMPREF0240_01542	Translation, ribosomal structure and biogenesis	COG0480	Translation elongation factor EF-G, a GTPase(5433)
556261.HMPREF0240_01930	Energy production and conversion	COG1454	Alcohol dehydrogenase, class IV(6245)
556261.HMPREF0240_02151	Carbohydrate transport and metabolism	COG0205	6-phosphofructokinase(4652)
556261.HMPREF0240_02162	Amino acid transport and metabolism	COG0747	ABC-type transport system, periplasmic component(5526)
556261.HMPREF0240_02619	Carbohydrate transport and metabolism	COG1879	ABC-type sugar transport system, periplasmic component, contains N-terminal xre family HTH domain(4787)
T2D-31A_GL0076760	Carbohydrate transport and metabolism	COG4154	L-fucose mutarotase/ribose pyranase, RbsD/FucU family(419)
556261.HMPREF0240_02737	Transcription	COG1278	Cold shock protein, CspA family(1761)
556261.HMPREF0240_02872	General function prediction only	COG0493	NADPH-dependent glutamate synthase beta chain or related oxidoreductase(3364)
556261.HMPREF0240_03032	Lipid transport and metabolism	COG4799	Acetyl-CoA carboxylase, carboxyltransferase component(1717)
556261.HMPREF0240_03882	Carbohydrate transport and metabolism	COG1879	ABC-type sugar transport system, periplasmic component, contains N-terminal xre family HTH domain(4787)
556261.HMPREF0240_04009	Signal transduction mechanisms	COG1854	S-ribosylhomocysteine lyase LuxS, autoinducer biosynthesis(1051)
556261.HMPREF0240_04039	Carbohydrate transport and metabolism	COG0057	Glyceraldehyde-3-phosphate dehydrogenase/erythrose-4-phosphate dehydrogenase(2333)
556261.HMPREF0240_04378	Cell wall/membrane/envelope biogenesis	COG1087	UDP-glucose 4-epimerase(3018)
556266.SSJG_03251
556268.OFAG_01408	Amino acid transport and metabolism	COG0334	Glutamate dehydrogenase/leucine dehydrogenase(2586)
556268.OFAG_01645	Carbohydrate transport and metabolism	COG0588	Phosphoglycerate mutase (BPG-dependent)(491)
556268.OFAG_01944	Posttranslational modification, protein turnover, chaperones	COG0459	Chaperonin GroEL (HSP60 family)(2675)
556269.OFBG_00813	Replication, recombination and repair	COG1330	Exonuclease V gamma subunit(164)
562983.HMPREF0433_00145	Amino acid transport and metabolism	COG0136	Aspartate-semialdehyde dehydrogenase(2133)
562983.HMPREF0433_00589
562983.HMPREF0433_00965	Translation, ribosomal structure and biogenesis	COG0080	Ribosomal protein L11(1552)
563193.HMPREF0619_02309	Energy production and conversion	COG2086	Electron transfer flavoprotein, alpha and beta subunits(1843)
563193.HMPREF0619_02343	Coenzyme transport and metabolism	COG0521	Molybdopterin biosynthesis enzyme MoaB(538)
563193.HMPREF0619_03697	Function unknown	COG4946	Uncharacterized N-terminal domain of tricorn protease(803)
566552.BIFCAT_00987	Energy production and conversion	COG0282	Acetate kinase(2573)
575611.HMPREF0649_01389	Energy production and conversion	COG1053	Succinate dehydrogenase/fumarate reductase, flavoprotein subunit(4731)
575611.HMPREF0649_01684	Transcription	COG0085	DNA-directed RNA polymerase, beta subunit/140 kD subunit(4241)
585035.ECS88_4677	Secondary metabolites biosynthesis, transport and catabolism	COG4577	Carboxysome shell and ethanolamine utilization microcompartment protein CcmL/EutN(994)
585054.EFER_0871	General function prediction only	COG0857	BioD-like N-terminal domain of phosphotransacetylase(208)
585054.EFER_0872	Energy production and conversion	COG0282	Acetate kinase(2573)
MH0014_GL0093124	Carbohydrate transport and metabolism	COG2271	Sugar phosphate permease(3924)
585054.EFER_0953	Signal transduction mechanisms	COG0834	ABC-type amino acid transport/signal transduction system, periplasmic component/domain(7415)
585054.EFER_0954	Defense mechanisms	COG0783	DNA-binding ferritin-like protein (oxidative damage protectant)(407)
585054.EFER_1094	Cell wall/membrane/envelope biogenesis	COG3637	Opacity protein and related surface antigens(2204)
656420.ERJG_01586
585054.EFER_1259	Carbohydrate transport and metabolism	COG3444	Phosphotransferase system, mannose/fructose/N-acetylgalactosamine-specific component IIB(1562)
MH0179_GL0071963	Cell wall/membrane/envelope biogenesis	COG2913	Outer membrane protein assembly factor BamE, lipoprotein component of the BamABCDE complex(537)
585054.EFER_1376	Carbohydrate transport and metabolism	COG0469	Pyruvate kinase(993)
585054.EFER_1825	General function prediction only	COG0537	Diadenosine tetraphosphate (Ap4A) hydrolase or other HIT family hydrolase(2540)
NLM027_GL0029694	Function unknown	COG3123	Uncharacterized conserved protein YaiE, UPF0345 family(30)
MH0415_GL0017945	Intracellular trafficking, secretion, and vesicular transport	COG0252	L-asparaginase/archaeal Glu-tRNAGln amidotransferase subunit D(1998)
MH0014_GL0053474	Energy production and conversion	COG1979	Alcohol dehydrogenase YqhD, Fe-dependent ADH family(2754)
585054.EFER_3199	Posttranslational modification, protein turnover, chaperones	COG0625	Glutathione S-transferase(383)
585054.EFER_3591	Carbohydrate transport and metabolism	COG0246	Mannitol-1-phosphate/altronate dehydrogenases(1700)
MH0415_GL0234691	Energy production and conversion	COG0371	Glycerol dehydrogenase or related enzyme, iron-containing ADH family(1572)
585054.EFER_4267	Posttranslational modification, protein turnover, chaperones	COG0545	FKBP-type peptidyl-prolyl cis-trans isomerase(1647)
MH0415_GL0153093	Translation, ribosomal structure and biogenesis	COG4575	Membrane-anchored ribosome-binding protein, inhibits growth in stationary phase, ElaB/YqjD/DUF883 family(70)
585057.ECIAI39_3171	Nucleotide transport and metabolism	COG2820	Uridine phosphorylase(1886)
622312.ROSEINA2194_01978	Translation, ribosomal structure and biogenesis	COG0267	Ribosomal protein L33(878)
585394.RHOM_06855	Translation, ribosomal structure and biogenesis	COG0008	Glutamyl- or glutaminyl-tRNA synthetase(5298)
585394.RHOM_07775	Nucleotide transport and metabolism	COG0213	Thymidine phosphorylase(1169)
585394.RHOM_10580	Carbohydrate transport and metabolism	COG0148	Enolase(2367)
585394.RHOM_15940	Defense mechanisms	COG0737	2',3'-cyclic-nucleotide 2'-phosphodiesterase/5'- or 3'-nucleotidase, 5'-nucleotidase family(3407)
585395.ECO103_1819	Carbohydrate transport and metabolism	COG0469	Pyruvate kinase(993)
585396.ECO111_5070	Posttranslational modification, protein turnover, chaperones	COG0459	Chaperonin GroEL (HSP60 family)(2675)
585501.HMPREF6123_0333	Translation, ribosomal structure and biogenesis	COG0184	Ribosomal protein S15P/S13E(1437)
585501.HMPREF6123_0383	Carbohydrate transport and metabolism	COG0191	Fructose/tagatose bisphosphate aldolase(3616)
V1.UC49-0_GL0195514	Translation, ribosomal structure and biogenesis	COG0828	Ribosomal protein S21(1080)
585501.HMPREF6123_0761	Posttranslational modification, protein turnover, chaperones	COG0459	Chaperonin GroEL (HSP60 family)(2675)
585501.HMPREF6123_1051	Energy production and conversion	COG1866	Phosphoenolpyruvate carboxykinase, ATP-dependent(1458)
V1.CD12-3_GL0014273	Cell wall/membrane/envelope biogenesis	COG1744	Basic membrane lipoprotein Med, periplasmic binding protein (PBP1-ABC) superfamily(2696)
O2.UC27-0_GL0126044	Signal transduction mechanisms	COG2204	DNA-binding transcriptional response regulator, NtrC family, contains REC, AAA-type ATPase, and a Fis-type DNA-binding domains(3978)
585501.HMPREF6123_1905	Carbohydrate transport and metabolism	COG1080	Phosphoenolpyruvate-protein kinase (PTS system EI component in bacteria)(4879)
585501.HMPREF6123_2527	Lipid transport and metabolism	COG0416	Fatty acid/phospholipid biosynthesis enzyme(1861)
585501.HMPREF6123_2587	Energy production and conversion	COG1592	Rubrerythrin(4121)
585543.HMPREF0969_02096	General function prediction only	COG1785	Alkaline phosphatase(984)
586220.HMPREF0555_1310	Translation, ribosomal structure and biogenesis	COG0050	Translation elongation factor EF-Tu, a GTPase(2272)
MH0270_GL0184703	Inorganic ion transport and metabolism	COG1055	Na+/H+ antiporter NhaD or related arsenite permease(3216)
595496.BWG_3744	Carbohydrate transport and metabolism	COG3250	Beta-galactosidase/beta-glucuronidase(16981)	GH2
622312.ROSEINA2194_00512	Energy production and conversion	COG4656	Na+-translocating ferredoxin:NAD+ oxidoreductase RNF, RnfC subunit(2653)
622312.ROSEINA2194_00938	Replication, recombination and repair	COG0551	ssDNA-binding Zn-finger and Zn-ribbon domains of topoisomerase 1(4421)
NLF013_GL0064132	Energy production and conversion	COG1882	Pyruvate-formate lyase(4465)
622312.ROSEINA2194_02813	General function prediction only	COG0111	Phosphoglycerate dehydrogenase or related dehydrogenase(3789)
626939.HMPREF9443_01020	Translation, ribosomal structure and biogenesis	COG0088	Ribosomal protein L4(1796)
638301.HMPREF0444_1196	Translation, ribosomal structure and biogenesis	COG0257	Ribosomal protein L36(305)
655811.HMPREF0078_0089	Carbohydrate transport and metabolism	COG0058	Glucan phosphorylase(3456)	GT35
655817.ECABU_c25180	Translation, ribosomal structure and biogenesis	COG1825	Ribosomal protein L25 (general stress protein Ctc)(676)
656374.ERCG_03268	Amino acid transport and metabolism	COG1982	Arginine/lysine/ornithine decarboxylase(2167)
656390.ERLG_02511
656414.ECHG_03734	Nucleotide transport and metabolism	COG0213	Thymidine phosphorylase(1169)
656417.ECIG_02426	Translation, ribosomal structure and biogenesis	COG4575	Membrane-anchored ribosome-binding protein, inhibits growth in stationary phase, ElaB/YqjD/DUF883 family(70)
MH0415_GL0161710	Amino acid transport and metabolism	COG2502	Asparagine synthetase A(1320)
656420.ERJG_00710	Lipid transport and metabolism	COG0584	Glycerophosphoryl diester phosphodiesterase(2963)
MH0014_GL0016890	Cell wall/membrane/envelope biogenesis	COG0449	Glucosamine 6-phosphate synthetase, contains amidotransferase and phosphosugar isomerase domains(4667)
MH0415_GL0000387	Translation, ribosomal structure and biogenesis	COG3076	Regulator of RNase E activity RraB(32)
656420.ERJG_03938	Signal transduction mechanisms	COG3412	PTS-EIIA-like component DhaM of the dihydroxyacetone kinase DhaKLM complex(140)
656444.ECNG_01500	Amino acid transport and metabolism	COG0527	Aspartokinase(3171)
656449.ERFG_01368	Inorganic ion transport and metabolism	COG3443	Periplasmic Zn/Cd-binding protein ZinT(186)
657309.BXY_33210	Nucleotide transport and metabolism	COG0152	Phosphoribosylaminoimidazole-succinocarboxamide synthase(1792)
657314.CK5_22910	Energy production and conversion	COG2080	Aerobic-type carbon monoxide dehydrogenase, small subunit, CoxS/CutS family(1485)
657314.CK5_23890
MH0071_GL0068364	Carbohydrate transport and metabolism	COG1879	ABC-type sugar transport system, periplasmic component, contains N-terminal xre family HTH domain(4787)
657314.CK5_25200	Carbohydrate transport and metabolism	COG1080	Phosphoenolpyruvate-protein kinase (PTS system EI component in bacteria)(4879)
657314.CK5_29780	Translation, ribosomal structure and biogenesis	COG1185	Polyribonucleotide nucleotidyltransferase (polynucleotide phosphorylase)(3082)
657314.CK5_34170	Amino acid transport and metabolism	COG3842	ABC-type Fe3+/spermidine/putrescine transport systems, ATPase components(6455)
657318.EUR_24640	Carbohydrate transport and metabolism	COG1653	ABC-type glycerol-3-phosphate transport system, periplasmic component(15818)
657319.EUS_27640	Translation, ribosomal structure and biogenesis	COG0090	Ribosomal protein L2(1921)
657321.RBR_08790
657322.FPR_03580	Cell cycle control, cell division, chromosome partitioning	COG2848	Uncharacterized conserved protein, UPF0210 family(1517)
657322.FPR_21240	Carbohydrate transport and metabolism	COG1312	D-mannonate dehydratase(1161)
657323.CK1_04390
V1.CD55-0_GL0006019	General function prediction only	COG0535	Radical SAM superfamily enzyme, MoaA/NifB/PqqE/SkfB family(6159)
O2.CD3-0-PT_GL0060015	Nucleotide transport and metabolism	COG0540	Aspartate carbamoyltransferase, catalytic chain(1797)
658085.HMPREF0993_01998
658086.HMPREF0994_00544	Cell motility	COG1344	Flagellin and related hook-associated protein FlgL(3044)
658089.HMPREF0996_00077	Energy production and conversion	COG2025	Electron transfer flavoprotein, alpha subunit(2069)
T2D-13A_GL0066078	Lipid transport and metabolism	COG0584	Glycerophosphoryl diester phosphodiesterase(2963)
O2.UC22-2_GL0081949	Replication, recombination and repair	COG0188	DNA gyrase/topoisomerase IV, subunit A(6376)
658659.HMPREF0983_00024	Energy production and conversion	COG1145	Ferredoxin(6245)
V1.CD3-0-PN_GL0122502	Carbohydrate transport and metabolism	COG0191	Fructose/tagatose bisphosphate aldolase(3616)
V1.CD3-0-PN_GL0009979	Amino acid transport and metabolism	COG3842	ABC-type Fe3+/spermidine/putrescine transport systems, ATPase components(6455)
O2.UC18-0_GL0027776	Energy production and conversion	COG1592	Rubrerythrin(4121)
O2.UC18-0_GL0032602	Translation, ribosomal structure and biogenesis	COG0103	Ribosomal protein S9(1679)
O2.CD2-0-PT_GL0016632	Coenzyme transport and metabolism	COG0115	Branched-chain amino acid aminotransferase/4-amino-4-deoxychorismate lyase(2456)
T2D-31A_GL0023262	Posttranslational modification, protein turnover, chaperones	COG0326	Molecular chaperone, HSP90 family(3137)
658659.HMPREF0983_02260	Carbohydrate transport and metabolism	COG0126	3-phosphoglycerate kinase(2251)
V1.CD3-0-PN_GL0029200	Coenzyme transport and metabolism	COG0059	Ketol-acid reductoisomerase(1310)
DOM026_GL0057020	Carbohydrate transport and metabolism	COG0148	Enolase(2367)
665937.HMPREF1011_00026	Energy production and conversion	COG1038	Pyruvate carboxylase(592)
665937.HMPREF1011_01047	Amino acid transport and metabolism	COG0136	Aspartate-semialdehyde dehydrogenase(2133)
665937.HMPREF1011_01707	Translation, ribosomal structure and biogenesis	COG0094	Ribosomal protein L5(1702)
665937.HMPREF1011_02503	Energy production and conversion	COG2025	Electron transfer flavoprotein, alpha subunit(2069)
665953.HMPREF1016_02145	Coenzyme transport and metabolism	COG4206	Outer membrane cobalamin receptor protein(11370)
665953.HMPREF1016_02173	Inorganic ion transport and metabolism	COG4771	Outer membrane receptor for ferrienterochelin and colicins(16693)
665953.HMPREF1016_03110	Carbohydrate transport and metabolism	COG0148	Enolase(2367)
665954.HMPREF1017_02729
MH0290_GL0071873	Carbohydrate transport and metabolism	COG0153	Galactokinase(2220)
667015.Bacsa_2511	Translation, ribosomal structure and biogenesis	COG0050	Translation elongation factor EF-Tu, a GTPase(2272)
T2D-110A_GL0048529	Translation, ribosomal structure and biogenesis	COG0222	Ribosomal protein L7/L12(1565)
670888.EC182770_0998	Cell wall/membrane/envelope biogenesis	COG3248	Nucleoside-specific outer membrane channel protein Tsx(25)
670888.EC182770_3897	Carbohydrate transport and metabolism	COG1080	Phosphoenolpyruvate-protein kinase (PTS system EI component in bacteria)(4879)
670890.ECLT68_0305	Carbohydrate transport and metabolism	COG1105	Fructose-1-phosphate kinase or kinase (PfkB)(1480)
670890.ECLT68_0960	Transcription	COG0085	DNA-directed RNA polymerase, beta subunit/140 kD subunit(4241)
670890.ECLT68_1648	Energy production and conversion	COG0055	FoF1-type ATP synthase, beta subunit(2000)
670892.EC3431_2376	Amino acid transport and metabolism	COG1027	Aspartate ammonia-lyase(820)
679189.HMPREF9019_0099	Translation, ribosomal structure and biogenesis	COG0088	Ribosomal protein L4(1796)
679189.HMPREF9019_0100	Translation, ribosomal structure and biogenesis	COG0087	Ribosomal protein L3(1720)
679189.HMPREF9019_0989	Translation, ribosomal structure and biogenesis	COG0012	Ribosome-binding ATPase YchF, GTP1/OBG family(2453)
679189.HMPREF9019_1697	Translation, ribosomal structure and biogenesis	COG4108	Peptide chain release factor RF-3(1657)
679189.HMPREF9019_1958	Energy production and conversion	COG2086	Electron transfer flavoprotein, alpha and beta subunits(1843)
679206.HMPREF9346_00690	Carbohydrate transport and metabolism	COG0021	Transketolase(1310)
679207.HMPREF9345_03124	Energy production and conversion	COG1951	Tartrate dehydratase alpha subunit/Fumarate hydratase class I, N-terminal domain(1749)
702443.CUY_0658	Carbohydrate transport and metabolism	COG1082	Sugar phosphate isomerase/epimerase(6976)	GH97
V1.CD38-0_GL0155199	Energy production and conversion	COG0055	FoF1-type ATP synthase, beta subunit(2000)
N087A_GL0028784	Replication, recombination and repair	COG0847	DNA polymerase III, epsilon subunit or related 3'-5' exonuclease(2853)
702446.CUU_0545	General function prediction only	COG0702	Uncharacterized conserved protein YbjT, contains NAD(P)-binding and DUF2867 domains(1277)
702446.CUU_1118	Carbohydrate transport and metabolism	COG3408	Glycogen debranching enzyme (alpha-1,6-glucosidase)(5203)	GH133
V1.UC26-4_GL0030198	Energy production and conversion	COG1883	Na+-transporting methylmalonyl-CoA/oxaloacetate decarboxylase, beta subunit(2397)
702446.CUU_2918	Energy production and conversion	COG0716	Flavodoxin(7205)
NOF010_GL0064737	Translation, ribosomal structure and biogenesis	COG0048	Ribosomal protein S12(1540)
706433.HMPREF9430_00120	Nucleotide transport and metabolism	COG0150	Phosphoribosylaminoimidazole (AIR) synthetase(1796)
MH0135_GL0053157	General function prediction only	COG1098	Predicted RNA-binding protein, contains ribosomal protein S1 (RPS1) domain(673)
MH0421_GL0017175	Nucleotide transport and metabolism	COG0274	Deoxyribose-phosphate aldolase(2110)
706433.HMPREF9430_01197	Translation, ribosomal structure and biogenesis	COG0050	Translation elongation factor EF-Tu, a GTPase(2272)
706433.HMPREF9430_01414	Posttranslational modification, protein turnover, chaperones	COG0459	Chaperonin GroEL (HSP60 family)(2675)
706433.HMPREF9430_01617	Carbohydrate transport and metabolism	COG1080	Phosphoenolpyruvate-protein kinase (PTS system EI component in bacteria)(4879)
HT25A_GL0073690	Translation, ribosomal structure and biogenesis	COG0222	Ribosomal protein L7/L12(1565)
706434.HMPREF9429_00984	Posttranslational modification, protein turnover, chaperones	COG0542	ATP-dependent Clp protease ATP-binding subunit ClpA(8222)
716541.ECL_00237	Translation, ribosomal structure and biogenesis	COG0050	Translation elongation factor EF-Tu, a GTPase(2272)
716541.ECL_00794	Nucleotide transport and metabolism	COG0213	Thymidine phosphorylase(1169)
T2D-108A_GL0064908	Nucleotide transport and metabolism	COG2820	Uridine phosphorylase(1886)
MH0325_GL0080230	Secondary metabolites biosynthesis, transport and catabolism	COG4577	Carboxysome shell and ethanolamine utilization microcompartment protein CcmL/EutN(994)
717962.CC1_13090	Transcription	COG0086	DNA-directed RNA polymerase, beta' subunit/160 kD subunit(3314)
717962.CC1_13690	Translation, ribosomal structure and biogenesis	COG0050	Translation elongation factor EF-Tu, a GTPase(2272)
717962.CC1_14030	Translation, ribosomal structure and biogenesis	COG0090	Ribosomal protein L2(1921)
717962.CC1_16210	Lipid transport and metabolism	COG1960	Acyl-CoA dehydrogenase related to the alkylation response protein AidB(2224)
717962.CC1_16390	Lipid transport and metabolism	COG1960	Acyl-CoA dehydrogenase related to the alkylation response protein AidB(2224)
MH0309_GL0056182	Translation, ribosomal structure and biogenesis	COG0013	Alanyl-tRNA synthetase(4266)
MH0336_GL0120078	Lipid transport and metabolism	COG0761	4-Hydroxy-3-methylbut-2-enyl diphosphate reductase IspH(2372)
717962.CC1_22760	Translation, ribosomal structure and biogenesis	COG0264	Translation elongation factor EF-Ts(2059)
717962.CC1_22770	Translation, ribosomal structure and biogenesis	COG0052	Ribosomal protein S2(2019)
O2.UC29-2_GL0062849	Posttranslational modification, protein turnover, chaperones	COG0466	ATP-dependent Lon protease, bacterial type(2988)
717962.CC1_34350	Energy production and conversion	COG1145	Ferredoxin(6245)
742723.HMPREF9477_00023	Intracellular trafficking, secretion, and vesicular transport	COG0653	Preprotein translocase subunit SecA (ATPase, RNA helicase)(3986)
T2D-70A_GL0009857	Posttranslational modification, protein turnover, chaperones	COG0641	Sulfatase maturation enzyme AslB, radical SAM superfamily(5190)
742723.HMPREF9477_00267	Amino acid transport and metabolism	COG0334	Glutamate dehydrogenase/leucine dehydrogenase(2586)
742723.HMPREF9477_00501	Energy production and conversion	COG0554	Glycerol kinase(2030)
V1.CD12-3_GL0097653	Carbohydrate transport and metabolism	COG0057	Glyceraldehyde-3-phosphate dehydrogenase/erythrose-4-phosphate dehydrogenase(2333)
742723.HMPREF9477_00804	Posttranslational modification, protein turnover, chaperones	COG0459	Chaperonin GroEL (HSP60 family)(2675)
742723.HMPREF9477_01125	Translation, ribosomal structure and biogenesis	COG0200	Ribosomal protein L15(1706)
V1.CD12-3_GL0117161	Translation, ribosomal structure and biogenesis	COG0197	Ribosomal protein L16/L10AE(1587)
742723.HMPREF9477_01597	Carbohydrate transport and metabolism	COG1879	ABC-type sugar transport system, periplasmic component, contains N-terminal xre family HTH domain(4787)
742740.HMPREF9474_00428	Translation, ribosomal structure and biogenesis	COG0094	Ribosomal protein L5(1702)
MH0128_GL0006724	Translation, ribosomal structure and biogenesis	COG0333	Ribosomal protein L32(880)
742740.HMPREF9474_03092	Carbohydrate transport and metabolism	COG5263	Glucan-binding domain (YG repeat)(10174)
NLM009_GL0001510	Secondary metabolites biosynthesis, transport and catabolism	COG0236	Acyl carrier protein(4029)
MH0123_GL0077628	Carbohydrate transport and metabolism	COG1175	ABC-type sugar transport system, permease component(9858)
749542.HMPREF9545_01059	Carbohydrate transport and metabolism	COG0676	D-hexose-6-phosphate mutarotase(96)
754092.SFJ1713_2204	Signal transduction mechanisms	COG3143	Chemotaxis regulator CheZ, phosphatase of CheY~P(30)
754093.SD1617_0354	Inorganic ion transport and metabolism	COG0376	Catalase (peroxidase I)(42)
759350.BLJ_0360	Translation, ribosomal structure and biogenesis	COG0228	Ribosomal protein S16(1540)
MH0221_GL0007198	Inorganic ion transport and metabolism	COG3303	Formate-dependent nitrite reductase, periplasmic cytochrome c552 subunit(286)
762983.HMPREF9444_01603	Translation, ribosomal structure and biogenesis	COG0050	Translation elongation factor EF-Tu, a GTPase(2272)
MH0432_GL0020959	Carbohydrate transport and metabolism	COG2407	L-fucose isomerase or related protein(2583)
MH0432_GL0131416	Translation, ribosomal structure and biogenesis	COG0480	Translation elongation factor EF-G, a GTPase(5433)
762984.HMPREF9445_01865	Energy production and conversion	COG1249	Pyruvate/2-oxoglutarate dehydrogenase complex, dihydrolipoamide dehydrogenase (E3) component or related enzyme(2015)
763034.HMPREF9446_01842	Translation, ribosomal structure and biogenesis	COG0050	Translation elongation factor EF-Tu, a GTPase(2272)
763034.HMPREF9446_01861	Translation, ribosomal structure and biogenesis	COG0090	Ribosomal protein L2(1921)
766141.SB521682_1634	Signal transduction mechanisms	COG0589	Nucleotide-binding universal stress protein, UspA family(1821)
768724.HMPREF9131_0320	Energy production and conversion	COG2025	Electron transfer flavoprotein, alpha subunit(2069)
768724.HMPREF9131_1632	Translation, ribosomal structure and biogenesis	COG0050	Translation elongation factor EF-Tu, a GTPase(2272)
V1.FI37_GL0027214	Energy production and conversion	COG1866	Phosphoenolpyruvate carboxykinase, ATP-dependent(1458)
862965.PARA_17030	Translation, ribosomal structure and biogenesis	COG0073	tRNA-binding EMAP/Myf domain(3410)
SZEY-81A_GL0003974	Energy production and conversion	COG0508	Pyruvate/2-oxoglutarate dehydrogenase complex, dihydrolipoamide acyltransferase (E2) component(1167)
SZEY-24A_GL0048300	Cell wall/membrane/envelope biogenesis	COG3637	Opacity protein and related surface antigens(2204)
864570.HMPREF9189_0921	Translation, ribosomal structure and biogenesis	COG0050	Translation elongation factor EF-Tu, a GTPase(2272)
866771.HMPREF9296_0487	Energy production and conversion	COG1882	Pyruvate-formate lyase(4465)
MH0185_GL0013486	Energy production and conversion	COG0636	FoF1-type ATP synthase, membrane subunit c/Archaeal/vacuolar-type H+-ATPase, subunit K(2134)
866771.HMPREF9296_2542	Translation, ribosomal structure and biogenesis	COG0480	Translation elongation factor EF-G, a GTPase(5433)
V1.UC14-1_GL0077488	Amino acid transport and metabolism	COG0066	3-isopropylmalate dehydratase small subunit(1440)
V1.FI07_GL0156450	Nucleotide transport and metabolism	COG0035	Uracil phosphoribosyltransferase(1773)
888057.HMPREF9064_0312	Transcription	COG1158	Transcription termination factor Rho(1550)
888057.HMPREF9064_0972	Carbohydrate transport and metabolism	COG0469	Pyruvate kinase(993)
MH0425_GL0031039	Defense mechanisms	COG0450	Alkyl hydroperoxide reductase subunit AhpC (peroxiredoxin)(899)
SZEY-81A_GL0003642	Nucleotide transport and metabolism	COG2820	Uridine phosphorylase(1886)
MH0287_GL0070560	Carbohydrate transport and metabolism	COG0148	Enolase(2367)
908338.HMPREF9286_0405	Translation, ribosomal structure and biogenesis	COG0050	Translation elongation factor EF-Tu, a GTPase(2272)
908612.HMPREF9720_1244	Coenzyme transport and metabolism	COG1932	Phosphoserine aminotransferase(1828)
908612.HMPREF9720_1778	Energy production and conversion	COG4658	Na+-translocating ferredoxin:NAD+ oxidoreductase RNF, RnfD subunit(1998)
908612.HMPREF9720_1957	Coenzyme transport and metabolism	COG4206	Outer membrane cobalamin receptor protein(11370)
908612.HMPREF9720_2076	Inorganic ion transport and metabolism	COG4771	Outer membrane receptor for ferrienterochelin and colicins(16693)
MH0443_GL0103279	Translation, ribosomal structure and biogenesis	COG0048	Ribosomal protein S12(1540)
V1.FI17_GL0103497	Energy production and conversion	COG0427	Acyl-CoA hydrolase(1854)
926026.ECO5101_21102	Function unknown	COG1652	Nucleoid-associated protein YgaU, contains BON and LysM domains(1483)
926030.ECO5905_11196	Carbohydrate transport and metabolism	COG4668	Mannitol/fructose-specific phosphotransferase system, IIA domain(411)
932676.SGB_04607	Posttranslational modification, protein turnover, chaperones	COG0544	FKBP-type peptidyl-prolyl cis-trans isomerase (trigger factor)(3257)
944560.HMPREF9058_1623	Translation, ribosomal structure and biogenesis	COG0092	Ribosomal protein S3(1775)
945360.SGF_01105	Cell wall/membrane/envelope biogenesis	COG3064	Membrane protein involved in colicin uptake(3657)
945360.SGF_03558	Transcription	COG2183	Transcriptional accessory protein Tex/SPT6(2660)
945434.ECoL_04828	Cell wall/membrane/envelope biogenesis	COG3133	Outer membrane lipoprotein SlyB(115)
T2D-135A_GL0075450	Translation, ribosomal structure and biogenesis	COG1734	RNA polymerase-binding transcription factor DksA(591)
T2D-135A_GL0002684	Cell wall/membrane/envelope biogenesis	COG0794	D-arabinose 5-phosphate isomerase GutQ(1200)
BGI001A_GL0015686	Carbohydrate transport and metabolism	COG1080	Phosphoenolpyruvate-protein kinase (PTS system EI component in bacteria)(4879)
BGI001A_GL0017652	Energy production and conversion	COG1866	Phosphoenolpyruvate carboxykinase, ATP-dependent(1458)
MH0404_GL0144304	Amino acid transport and metabolism	COG0436	Aspartate/methionine/tyrosine aminotransferase(8648)
BGI001A_GL0025076	Cell wall/membrane/envelope biogenesis	COG2885	Outer membrane protein OmpA and related peptidoglycan-associated (lipo)proteins(5834)
MH0088_GL0014026	Translation, ribosomal structure and biogenesis	COG0100	Ribosomal protein S11(1504)
BGI001A_GL0035171	Translation, ribosomal structure and biogenesis	COG1190	Lysyl-tRNA synthetase (class II)(4152)
MH0057_GL0041575	Function unknown	COG1610	Uncharacterized conserved protein YqeY(1216)
BGI002A_GL0012659	Replication, recombination and repair	COG0188	DNA gyrase/topoisomerase IV, subunit A(6376)
BGI002A_GL0016091	Posttranslational modification, protein turnover, chaperones	COG0443	Molecular chaperone DnaK (HSP70)(4614)
BGI002A_GL0028349	Cell wall/membrane/envelope biogenesis	COG4409	Neuraminidase (sialidase)(1229)	GH33
MH0355_GL0236552	Translation, ribosomal structure and biogenesis	COG0051	Ribosomal protein S10(1476)
BGI002A_GL0042089	Translation, ribosomal structure and biogenesis	COG0099	Ribosomal protein S13(1574)
BGI002A_GL0043917	Amino acid transport and metabolism	COG0065	Homoaconitase/3-isopropylmalate dehydratase large subunit(1823)
BGI002A_GL0044952
MH0333_GL0055340	Posttranslational modification, protein turnover, chaperones	COG0545	FKBP-type peptidyl-prolyl cis-trans isomerase(1647)
MH0350_GL0122236	Lipid transport and metabolism	COG1607	Acyl-CoA hydrolase(508)
V1.FI07_GL0140362	Amino acid transport and metabolism	COG0527	Aspartokinase(3171)
BGI002A_GL0121777	Carbohydrate transport and metabolism	COG0191	Fructose/tagatose bisphosphate aldolase(3616)
BGI002A_GL0152726	General function prediction only	COG0493	NADPH-dependent glutamate synthase beta chain or related oxidoreductase(3364)
MH0016_GL0045769	Posttranslational modification, protein turnover, chaperones	COG0822	NifU homolog involved in Fe-S cluster formation(2783)
BGI003A_GL0018079	Posttranslational modification, protein turnover, chaperones	COG0234	Co-chaperonin GroES (HSP10)(1684)
V1.UC43-0_GL0145878	Posttranslational modification, protein turnover, chaperones	COG0071	Molecular chaperone IbpA, HSP20 family(2345)
BGI003A_GL0040184	Energy production and conversion	COG2033	Desulfoferrodoxin, superoxide reductase-like (SORL) domain(1370)
BGI003A_GL0065934	Inorganic ion transport and metabolism	COG2193	Bacterioferritin (cytochrome b1)(97)
BGI003A_GL0074386	Carbohydrate transport and metabolism	COG1264	Phosphotransferase system IIB components(2073)
BGI003A_GL0074483	Posttranslational modification, protein turnover, chaperones	COG1086	NDP-sugar epimerase, includes UDP-GlcNAc-inverting 4,6-dehydratase FlaA1 and capsular polysaccharide biosynthesis protein EpsC(5252)
BGI003A_GL0079101	Energy production and conversion	COG1454	Alcohol dehydrogenase, class IV(6245)
MH0192_GL0042145	Function unknown	COG4946	Uncharacterized N-terminal domain of tricorn protease(803)
BGI003A_GL0086584	Cell motility	COG1344	Flagellin and related hook-associated protein FlgL(3044)
BGI003A_GL0088980	Translation, ribosomal structure and biogenesis	COG0724	RNA recognition motif (RRM) domain(352)
V1.UC41-0_GL0055685
V1.UC2-0_GL0022248	Translation, ribosomal structure and biogenesis	COG0261	Ribosomal protein L21(1469)
N033A_GL0003892	Posttranslational modification, protein turnover, chaperones	COG0652	Peptidyl-prolyl cis-trans isomerase (rotamase) - cyclophilin family(2866)
V1.UC4-5_GL0217641	Cell motility	COG1344	Flagellin and related hook-associated protein FlgL(3044)
BGI-06A_GL0003121	Posttranslational modification, protein turnover, chaperones	COG0234	Co-chaperonin GroES (HSP10)(1684)
BGI-06A_GL0003277	Energy production and conversion	COG2871	Na+-transporting NADH:ubiquinone oxidoreductase, subunit NqrF(412)
BGI-06A_GL0008696	Posttranslational modification, protein turnover, chaperones	COG3118	Negative regulator of GroEL, contains thioredoxin-like and TPR-like domains(3725)
V1.UC50-1_GL0032591	Translation, ribosomal structure and biogenesis	COG0481	Translation elongation factor EF-4, membrane-bound GTPase(2868)
BGI-06A_GL0010981	Amino acid transport and metabolism	COG0334	Glutamate dehydrogenase/leucine dehydrogenase(2586)
V1.CD38-0_GL0071406	Energy production and conversion	COG2086	Electron transfer flavoprotein, alpha and beta subunits(1843)
BGI-06A_GL0028009	Carbohydrate transport and metabolism	COG0149	Triosephosphate isomerase(2381)
BGI-06A_GL0034217
BGI-06A_GL0039539	Amino acid transport and metabolism	COG0137	Argininosuccinate synthase(1791)
BGI-06A_GL0041136	Energy production and conversion	COG1145	Ferredoxin(6245)
BGI-06A_GL0041340	Energy production and conversion	COG1148	Heterodisulfide reductase, subunit A (polyferredoxin)(888)
BGI-06A_GL0045256	Posttranslational modification, protein turnover, chaperones	COG0459	Chaperonin GroEL (HSP60 family)(2675)
BGI-06A_GL0048487	Carbohydrate transport and metabolism	COG0698	Ribose 5-phosphate isomerase RpiB(2645)
O2.UC12-1_GL0170015	Carbohydrate transport and metabolism	COG0524	Sugar or nucleoside kinase, ribokinase family(8150)
BGI-06A_GL0062301	Carbohydrate transport and metabolism	COG0126	3-phosphoglycerate kinase(2251)
BGI-06A_GL0065034	Translation, ribosomal structure and biogenesis	COG0050	Translation elongation factor EF-Tu, a GTPase(2272)
BGI089A_GL0003557	Coenzyme transport and metabolism	COG0543	NAD(P)H-flavin reductase(3646)
V1.CD48-0_GL0124439	Intracellular trafficking, secretion, and vesicular transport	COG1516	Flagellin-specific chaperone FliS(365)
BGI089A_GL0052544	General function prediction only	COG1063	Threonine dehydrogenase or related Zn-dependent dehydrogenase(5594)
BGI089A_GL0085636	Signal transduction mechanisms	COG0589	Nucleotide-binding universal stress protein, UspA family(1821)
BGI-15A_GL0010950	Energy production and conversion	COG1866	Phosphoenolpyruvate carboxykinase, ATP-dependent(1458)
BGI-15A_GL0016080	Transcription	COG1167	DNA-binding transcriptional regulator, MocR family, contains an aminotransferase domain(3908)
BGI-15A_GL0018583
BGI-15A_GL0033693	Energy production and conversion	COG2878	Na+-translocating ferredoxin:NAD+ oxidoreductase RNF, RnfB subunit(1523)
BGI-15A_GL0036903	Lipid transport and metabolism	COG1250	3-hydroxyacyl-CoA dehydrogenase(1268)
BGI-15A_GL0045634	Energy production and conversion	COG0055	FoF1-type ATP synthase, beta subunit(2000)
BGI-15A_GL0057686	Carbohydrate transport and metabolism	COG0057	Glyceraldehyde-3-phosphate dehydrogenase/erythrose-4-phosphate dehydrogenase(2333)
V1.FI09_GL0011635	Energy production and conversion	COG1145	Ferredoxin(6245)
BGI-15A_GL0060275	Lipid transport and metabolism	COG0623	Enoyl-[acyl-carrier-protein] reductase (NADH)(513)
MH0204_GL0173173	Energy production and conversion	COG1014	Pyruvate:ferredoxin oxidoreductase or related 2-oxoacid:ferredoxin oxidoreductase, gamma subunit(2819)
BGI-17A_GL0008781	General function prediction only	COG0457	Tetratricopeptide (TPR) repeat(13357)
MH0107_GL0028805	Translation, ribosomal structure and biogenesis	COG0100	Ribosomal protein S11(1504)
BGI-17A_GL0029933	Signal transduction mechanisms	COG2703	Hemerythrin(291)
BGI-17A_GL0030653	Signal transduction mechanisms	COG0840	Methyl-accepting chemotaxis protein(2442)
BGI-17A_GL0038350	Nucleotide transport and metabolism	COG0505	Carbamoylphosphate synthase small subunit(1827)
BGI-17A_GL0042938	Energy production and conversion	COG0281	Malic enzyme(2068)
BGI-17A_GL0059989	Carbohydrate transport and metabolism	COG1879	ABC-type sugar transport system, periplasmic component, contains N-terminal xre family HTH domain(4787)
MH0090_GL0034492	Carbohydrate transport and metabolism	COG0058	Glucan phosphorylase(3456)	GT35
BGI-17A_GL0074145	Nucleotide transport and metabolism	COG0152	Phosphoribosylaminoimidazole-succinocarboxamide synthase(1792)
BGI-27A_GL0037954	Coenzyme transport and metabolism	COG4206	Outer membrane cobalamin receptor protein(11370)
MH0322_GL0086479	Function unknown	COG0393	Uncharacterized conserved protein YbjQ, UPF0145 family(834)
BGI-27A_GL0057861
MH0152_GL0037631	Nucleotide transport and metabolism	COG0041	Phosphoribosylcarboxyaminoimidazole (NCAIR) mutase(1492)
T2D-102A_GL0136381	Amino acid transport and metabolism	COG0065	Homoaconitase/3-isopropylmalate dehydratase large subunit(1823)
BGI-27A_GL0102257	Translation, ribosomal structure and biogenesis	COG0173	Aspartyl-tRNA synthetase(2954)
V1.UC49-1_GL0049031	Extracellular structures	COG3170	Tfp pilus assembly protein FimV(903)
BGI-28A_GL0010356	Carbohydrate transport and metabolism	COG0191	Fructose/tagatose bisphosphate aldolase(3616)
BGI-28A_GL0015253	Cell wall/membrane/envelope biogenesis	COG0329	Dihydrodipicolinate synthase/N-acetylneuraminate lyase(4022)
SZEY-48A_GL0082592	Coenzyme transport and metabolism	COG4822	Cobalamin biosynthesis protein CbiK, Co2+ chelatase(1154)
BGI-28A_GL0019005	Transcription	COG0085	DNA-directed RNA polymerase, beta subunit/140 kD subunit(4241)
BGI-28A_GL0023049	Energy production and conversion	COG1592	Rubrerythrin(4121)
BGI-28A_GL0035109	Nucleotide transport and metabolism	COG0540	Aspartate carbamoyltransferase, catalytic chain(1797)
BGI-28A_GL0038540	Translation, ribosomal structure and biogenesis	COG0539	Ribosomal protein S1(2019)
MH0191_GL0111365	Amino acid transport and metabolism	COG0345	Pyrroline-5-carboxylate reductase(1860)
SZEY-37A_GL0097732	Amino acid transport and metabolism	COG0411	ABC-type branched-chain amino acid transport system, ATPase component(1605)
BGI-28A_GL0054213	Posttranslational modification, protein turnover, chaperones	COG0545	FKBP-type peptidyl-prolyl cis-trans isomerase(1647)
MH0389_GL0109458	Translation, ribosomal structure and biogenesis	COG0292	Ribosomal protein L20(1570)
BGI-28A_GL0066900	Energy production and conversion	COG0427	Acyl-CoA hydrolase(1854)
BGI-28A_GL0086897	Translation, ribosomal structure and biogenesis	COG0264	Translation elongation factor EF-Ts(2059)
NLM023_GL0089936	Transcription	COG1737	DNA-binding transcriptional regulator, MurR/RpiR family, contains HTH and SIS domains(3595)
BGI-28A_GL0093114	Energy production and conversion	COG1148	Heterodisulfide reductase, subunit A (polyferredoxin)(888)
MH0204_GL0089608
NLF001_GL0027637	Carbohydrate transport and metabolism	COG1879	ABC-type sugar transport system, periplasmic component, contains N-terminal xre family HTH domain(4787)
BGI-28A_GL0107586	Posttranslational modification, protein turnover, chaperones	COG0822	NifU homolog involved in Fe-S cluster formation(2783)
BGI-28A_GL0108101	Amino acid transport and metabolism	COG0747	ABC-type transport system, periplasmic component(5526)
BGI-33A_GL0016186	Carbohydrate transport and metabolism	COG0191	Fructose/tagatose bisphosphate aldolase(3616)
T2D-135A_GL0070940	Translation, ribosomal structure and biogenesis	COG0724	RNA recognition motif (RRM) domain(352)
O2.UC3-1_GL0020314
BGI-33A_GL0043458	Translation, ribosomal structure and biogenesis	COG0197	Ribosomal protein L16/L10AE(1587)
V1.UC41-0_GL0043839	Translation, ribosomal structure and biogenesis	COG0292	Ribosomal protein L20(1570)
BGI-33A_GL0058115	Amino acid transport and metabolism	COG0133	Tryptophan synthase beta chain(1171)
O2.UC6-0_GL0083440	Carbohydrate transport and metabolism	COG1621	Sucrose-6-phosphate hydrolase SacC, GH32 family(3133)	GH32
BGI-33A_GL0073034	Posttranslational modification, protein turnover, chaperones	COG0822	NifU homolog involved in Fe-S cluster formation(2783)
BGI-33A_GL0076204	Energy production and conversion	COG1454	Alcohol dehydrogenase, class IV(6245)
V1.UC53-0_GL0164274	Transcription	COG0568	DNA-directed RNA polymerase, sigma subunit (sigma70/sigma32)(5020)
BGI-34A_GL0002345	Amino acid transport and metabolism	COG0334	Glutamate dehydrogenase/leucine dehydrogenase(2586)
BGI-34A_GL0017926	Amino acid transport and metabolism	COG3705	ATP phosphoribosyltransferase regulatory subunit HisZ(1116)
T2D-132A_GL0011324	Carbohydrate transport and metabolism	COG3250	Beta-galactosidase/beta-glucuronidase(16981)	GH2
V1.CD1-0_GL0037293	Carbohydrate transport and metabolism	COG1803	Methylglyoxal synthase(1239)
MH0276_GL0037922	Signal transduction mechanisms	COG1925	Phosphotransferase system, HPr and related phosphotransfer proteins(3145)
BGI-34A_GL0076782
BGI-34A_GL0091299	Carbohydrate transport and metabolism	COG1080	Phosphoenolpyruvate-protein kinase (PTS system EI component in bacteria)(4879)
BGI-34A_GL0116892	Translation, ribosomal structure and biogenesis	COG0199	Ribosomal protein S14(1073)
T2D-70A_GL0055272	Carbohydrate transport and metabolism	COG5263	Glucan-binding domain (YG repeat)(10174)
DLF002_GL0006277	Signal transduction mechanisms	COG0840	Methyl-accepting chemotaxis protein(2442)
DLF002_GL0015810	Posttranslational modification, protein turnover, chaperones	COG0234	Co-chaperonin GroES (HSP10)(1684)
DLF002_GL0019484	Translation, ribosomal structure and biogenesis	COG1544	Ribosome-associated translation inhibitor RaiA(1698)
DLF002_GL0023371	Translation, ribosomal structure and biogenesis	COG0442	Prolyl-tRNA synthetase(2326)
DLF002_GL0036840	Carbohydrate transport and metabolism	COG1879	ABC-type sugar transport system, periplasmic component, contains N-terminal xre family HTH domain(4787)
DLF002_GL0036938	Carbohydrate transport and metabolism	COG1640	4-alpha-glucanotransferase(2584)	GH77
DLF002_GL0040171	Carbohydrate transport and metabolism	COG1070	Sugar (pentulose or hexulose) kinase(5582)
DLF002_GL0044617	Nucleotide transport and metabolism	COG0284	Orotidine-5'-phosphate decarboxylase(1741)
DLF002_GL0049811	Carbohydrate transport and metabolism	COG1080	Phosphoenolpyruvate-protein kinase (PTS system EI component in bacteria)(4879)
SZEY-68A_GL0091869	Cell wall/membrane/envelope biogenesis	COG2913	Outer membrane protein assembly factor BamE, lipoprotein component of the BamABCDE complex(537)
V1.CD34-0_GL0097471	Carbohydrate transport and metabolism	COG0235	Ribulose-5-phosphate 4-epimerase/Fuculose-1-phosphate aldolase(3125)
DLF003_GL0011006
DLF003_GL0016774	Transcription	COG4465	GTP-sensing pleiotropic transcriptional regulator CodY(424)
T2D-52A_GL0027011	Replication, recombination and repair	COG5464	Predicted transposase YdaD(9442)
DLF003_GL0030388	Carbohydrate transport and metabolism	COG0524	Sugar or nucleoside kinase, ribokinase family(8150)
MH0130_GL0056226	Transcription	COG0557	Exoribonuclease R(2559)
DLF003_GL0049940	Nucleotide transport and metabolism	COG3363	Archaeal IMP cyclohydrolase(815)
DLF004_GL0004539	Coenzyme transport and metabolism	COG0543	NAD(P)H-flavin reductase(3646)
DLF004_GL0014611	Inorganic ion transport and metabolism	COG0614	ABC-type Fe3+-hydroxamate transport system, periplasmic component(4977)
DLF004_GL0018142	Carbohydrate transport and metabolism	COG1653	ABC-type glycerol-3-phosphate transport system, periplasmic component(15818)
DLF004_GL0018745	Amino acid transport and metabolism	COG4166	ABC-type oligopeptide transport system, periplasmic component(3057)
MH0143_GL0054757	Translation, ribosomal structure and biogenesis	COG0102	Ribosomal protein L13(1574)
DLF004_GL0021473	Cell wall/membrane/envelope biogenesis	COG4775	Outer membrane protein assembly factor BamA(2743)
MH0247_GL0060292	General function prediction only	COG1052	Lactate dehydrogenase or related 2-hydroxyacid dehydrogenase(4350)
MH0055_GL0041158	Energy production and conversion	COG0636	FoF1-type ATP synthase, membrane subunit c/Archaeal/vacuolar-type H+-ATPase, subunit K(2134)
MH0006_GL0067800	Function unknown	COG4372	Uncharacterized conserved protein, contains DUF3084 domain(3151)
DLF005_GL0025699	Function unknown	COG1511	Uncharacterized membrane protein YhgE, phage infection protein (PIP) family(4980)
DLF005_GL0064466	Translation, ribosomal structure and biogenesis	COG0184	Ribosomal protein S15P/S13E(1437)
MH0107_GL0109093	Energy production and conversion	COG1592	Rubrerythrin(4121)
DLF006_GL0001379	Translation, ribosomal structure and biogenesis	COG0051	Ribosomal protein S10(1476)
DLF006_GL0020678	Posttranslational modification, protein turnover, chaperones	COG0330	Regulator of protease activity HflC, stomatin/prohibitin superfamily(3991)
DLF006_GL0037841	Amino acid transport and metabolism	COG0334	Glutamate dehydrogenase/leucine dehydrogenase(2586)
O2.UC1-0_GL0034816	Lipid transport and metabolism	COG2185	Methylmalonyl-CoA mutase, C-terminal domain/subunit (cobalamin-binding)(776)
NOM004_GL0013326	Replication, recombination and repair	COG0592	DNA polymerase III sliding clamp (beta) subunit, PCNA homolog(2916)
MH0086_GL0078395	Function unknown	COG4864	Uncharacterized protein YqfA, UPF0365 family(461)
MH0430_GL0130476	Cell wall/membrane/envelope biogenesis	COG0449	Glucosamine 6-phosphate synthetase, contains amidotransferase and phosphosugar isomerase domains(4667)
DLF009_GL0021104	Translation, ribosomal structure and biogenesis	COG0539	Ribosomal protein S1(2019)
V1.UC54-4_GL0063178	Inorganic ion transport and metabolism	COG1173	ABC-type dipeptide/oligopeptide/nickel transport system, permease component(4571)
DLF009_GL0024075	Amino acid transport and metabolism	COG4166	ABC-type oligopeptide transport system, periplasmic component(3057)
DLF009_GL0035137	General function prediction only	COG1028	NAD(P)-dependent dehydrogenase, short-chain alcohol dehydrogenase family(12661)
T2D-110A_GL0114950	Extracellular structures	COG5295	Autotransporter adhesin(5840)
MH0009_GL0041907	Translation, ribosomal structure and biogenesis	COG0481	Translation elongation factor EF-4, membrane-bound GTPase(2868)
DLF010_GL0004253	General function prediction only	COG2373	Uncharacterized conserved protein YfaS, alpha-2-macroglobulin family(2468)
MH0011_GL0031740	Signal transduction mechanisms	COG1493	Serine kinase of the HPr protein, regulates carbohydrate metabolism(1266)
DLF010_GL0037433	Cell wall/membrane/envelope biogenesis	COG3203	Outer membrane protein (porin)(3240)
DLF010_GL0048965	Energy production and conversion	COG1454	Alcohol dehydrogenase, class IV(6245)
V1.FI07_GL0199094	Carbohydrate transport and metabolism	COG0191	Fructose/tagatose bisphosphate aldolase(3616)
DLF012_GL0004145	Translation, ribosomal structure and biogenesis	COG0092	Ribosomal protein S3(1775)
MH0188_GL0082698	Translation, ribosomal structure and biogenesis	COG1544	Ribosome-associated translation inhibitor RaiA(1698)
DLF012_GL0013128	Energy production and conversion	COG1882	Pyruvate-formate lyase(4465)
DLF012_GL0016383	Carbohydrate transport and metabolism	COG1109	Phosphomannomutase(7553)
T2D-35A_GL0059333	Defense mechanisms	COG0783	DNA-binding ferritin-like protein (oxidative damage protectant)(407)
DLF012_GL0029111	Carbohydrate transport and metabolism	COG0166	Glucose-6-phosphate isomerase(2605)
DLF012_GL0039573	Carbohydrate transport and metabolism	COG1653	ABC-type glycerol-3-phosphate transport system, periplasmic component(15818)
MH0141_GL0119119	Cell cycle control, cell division, chromosome partitioning	COG0489	Chromosome partitioning ATPase, Mrp family, contains Fe-S cluster(2960)
MH0188_GL0137837	Translation, ribosomal structure and biogenesis	COG0198	Ribosomal protein L24(1596)
O2.UC47-1_GL0074851	Carbohydrate transport and metabolism	COG0191	Fructose/tagatose bisphosphate aldolase(3616)
DLF013_GL0000052	Translation, ribosomal structure and biogenesis	COG0094	Ribosomal protein L5(1702)
O2.UC2-2_GL0147159	Carbohydrate transport and metabolism	COG3716	Phosphotransferase system, mannose/fructose/N-acetylgalactosamine-specific component IID(1483)
V1.CD29-0_GL0025268	Coenzyme transport and metabolism	COG0054	6,7-dimethyl-8-ribityllumazine synthase (Riboflavin synthase beta chain)(893)
DLF013_GL0027839	Translation, ribosomal structure and biogenesis	COG0222	Ribosomal protein L7/L12(1565)
DLF013_GL0039041	Amino acid transport and metabolism	COG0140	Phosphoribosyl-ATP pyrophosphohydrolase(1261)
DLF013_GL0043570	Carbohydrate transport and metabolism	COG1653	ABC-type glycerol-3-phosphate transport system, periplasmic component(15818)
DLF013_GL0052206	Energy production and conversion	COG1145	Ferredoxin(6245)
DLF013_GL0055371	Cell cycle control, cell division, chromosome partitioning	COG1196	Chromosome segregation ATPase(16768)
DLF013_GL0073214	Carbohydrate transport and metabolism	COG0126	3-phosphoglycerate kinase(2251)
MH0193_GL0186495	Energy production and conversion	COG1454	Alcohol dehydrogenase, class IV(6245)
DLF014_GL0010847	Function unknown	COG2968	Uncharacterized conserved protein YggE, contains kinase-interacting SIMPL domain(698)
DLF014_GL0015522	Energy production and conversion	COG0427	Acyl-CoA hydrolase(1854)
DLM009_GL0028600	Cell wall/membrane/envelope biogenesis	COG1088	dTDP-D-glucose 4,6-dehydratase(3533)
DLF014_GL0023993	Carbohydrate transport and metabolism	COG1085	Galactose-1-phosphate uridylyltransferase(257)
V1.UC55-4_GL0129543	Cell wall/membrane/envelope biogenesis	COG3203	Outer membrane protein (porin)(3240)
DLF014_GL0032210	Translation, ribosomal structure and biogenesis	COG0228	Ribosomal protein S16(1540)
DLF014_GL0042112	Transcription	COG0086	DNA-directed RNA polymerase, beta' subunit/160 kD subunit(3314)
MH0341_GL0032167	Translation, ribosomal structure and biogenesis	COG0216	Protein chain release factor A(2329)
V1.CD22-0_GL0244795	Energy production and conversion	COG0056	FoF1-type ATP synthase, alpha subunit(1572)
DLM001_GL0013390	Carbohydrate transport and metabolism	COG0469	Pyruvate kinase(993)
MH0322_GL0056106	Coenzyme transport and metabolism	COG1932	Phosphoserine aminotransferase(1828)
DLM001_GL0017487	Inorganic ion transport and metabolism	COG1528	Ferritin(922)
DLM001_GL0028986	Amino acid transport and metabolism	COG0547	Anthranilate phosphoribosyltransferase(1303)
DLM001_GL0029131
DLM001_GL0031033	Cell wall/membrane/envelope biogenesis	COG1538	Outer membrane protein TolC(7064)
V1.FI05_GL0074092	Amino acid transport and metabolism	COG0112	Glycine/serine hydroxymethyltransferase(2252)
DLM001_GL0056692	Coenzyme transport and metabolism	COG4206	Outer membrane cobalamin receptor protein(11370)
DLM001_GL0077491	Translation, ribosomal structure and biogenesis	COG0103	Ribosomal protein S9(1679)
DLM001_GL0082337	Function unknown	COG4372	Uncharacterized conserved protein, contains DUF3084 domain(3151)
DLM001_GL0085964	Carbohydrate transport and metabolism	COG1216	Glycosyltransferase, GT2 family(21004)	GT2
V1.FI26_GL0025751	Translation, ribosomal structure and biogenesis	COG0532	Translation initiation factor IF-2, a GTPase(2848)
DLM001_GL0094870	Inorganic ion transport and metabolism	COG4771	Outer membrane receptor for ferrienterochelin and colicins(16693)
DLM001_GL0099819	Cell wall/membrane/envelope biogenesis	COG2885	Outer membrane protein OmpA and related peptidoglycan-associated (lipo)proteins(5834)
DLM001_GL0103365	Energy production and conversion	COG0711	FoF1-type ATP synthase, membrane subunit b or b'(1951)
DLM001_GL0106090	Translation, ribosomal structure and biogenesis	COG0222	Ribosomal protein L7/L12(1565)
T2D-22A_GL0132746	Cell wall/membrane/envelope biogenesis	COG0463	Glycosyltransferase involved in cell wall bisynthesis(17688)
MH0149_GL0093777
DLM001_GL0110604	Carbohydrate transport and metabolism	COG1082	Sugar phosphate isomerase/epimerase(6976)	GH97
DLM003_GL0001212	Translation, ribosomal structure and biogenesis	COG0203	Ribosomal protein L17(1713)
DLM003_GL0001986	Energy production and conversion	COG1882	Pyruvate-formate lyase(4465)
DLM003_GL0008314	Translation, ribosomal structure and biogenesis	COG0090	Ribosomal protein L2(1921)
DLM003_GL0016346	Replication, recombination and repair	COG0776	Bacterial nucleoid DNA-binding protein(6276)
DLM003_GL0023470	Translation, ribosomal structure and biogenesis	COG0017	Aspartyl/asparaginyl-tRNA synthetase(2571)
DLM003_GL0043732	Translation, ribosomal structure and biogenesis	COG0261	Ribosomal protein L21(1469)
O2.UC43-1_GL0045041	General function prediction only	COG1052	Lactate dehydrogenase or related 2-hydroxyacid dehydrogenase(4350)
N085A_GL0010548	Translation, ribosomal structure and biogenesis	COG0093	Ribosomal protein L14(1524)
DLM005_GL0007342	Secondary metabolites biosynthesis, transport and catabolism	COG4577	Carboxysome shell and ethanolamine utilization microcompartment protein CcmL/EutN(994)
MH0060_GL0002113	Translation, ribosomal structure and biogenesis	COG0124	Histidyl-tRNA synthetase(2594)
DLM006_GL0017046
DLM006_GL0020381
DLM006_GL0022055	Translation, ribosomal structure and biogenesis	COG0143	Methionyl-tRNA synthetase(3279)
DLM006_GL0039141
MH0244_GL0051069	Carbohydrate transport and metabolism	COG2190	Phosphotransferase system IIA component(2932)
DLM006_GL0047304	Defense mechanisms	COG0841	Multidrug efflux pump subunit AcrB(6323)
DLM006_GL0056025	Cell motility	COG1344	Flagellin and related hook-associated protein FlgL(3044)
DLM007_GL0004045	Translation, ribosomal structure and biogenesis	COG0052	Ribosomal protein S2(2019)
DLM007_GL0006678	Replication, recombination and repair	COG0776	Bacterial nucleoid DNA-binding protein(6276)
O2.UC41-1_GL0021989	Lipid transport and metabolism	COG1443	Isopentenyldiphosphate isomerase(1173)
DLM007_GL0033495		COG5107
DLM007_GL0040878	General function prediction only	COG3209	Uncharacterized conserved protein RhaS, contains 28 RHS repeats(16194)
V1.UC13-3_GL0129398	Amino acid transport and metabolism	COG0006	Xaa-Pro aminopeptidase(4505)
NOM020_GL0029075	Transcription	COG0195	Transcription antitermination factor NusA, contains S1 and KH domains(2252)
DLM008_GL0021453	Translation, ribosomal structure and biogenesis	COG0088	Ribosomal protein L4(1796)
DLM008_GL0042404	Coenzyme transport and metabolism	COG0543	NAD(P)H-flavin reductase(3646)
DLM008_GL0044600
T2D-109A_GL0065010	Translation, ribosomal structure and biogenesis	COG0222	Ribosomal protein L7/L12(1565)
DLM008_GL0051576	Amino acid transport and metabolism	COG0031	Cysteine synthase(2847)
DLM008_GL0057056	Energy production and conversion	COG0055	FoF1-type ATP synthase, beta subunit(2000)
O2.UC24-1_GL0057750	Cell motility	COG1705	Flagellum-specific peptidoglycan hydrolase FlgJ(1938)
DLM009_GL0018017	Cell cycle control, cell division, chromosome partitioning	COG1196	Chromosome segregation ATPase(16768)
DLM010_GL0013048
DLM010_GL0023400	Translation, ribosomal structure and biogenesis	COG0050	Translation elongation factor EF-Tu, a GTPase(2272)
DLM010_GL0027909
O2.UC34-2_GL0047388	Carbohydrate transport and metabolism	COG1653	ABC-type glycerol-3-phosphate transport system, periplasmic component(15818)
DLM010_GL0044350	Translation, ribosomal structure and biogenesis	COG0089	Ribosomal protein L23(1595)
DLM010_GL0046507
DLM010_GL0052779	Carbohydrate transport and metabolism	COG1879	ABC-type sugar transport system, periplasmic component, contains N-terminal xre family HTH domain(4787)
T2D-102A_GL0079060	Carbohydrate transport and metabolism	COG4209	ABC-type polysaccharide transport system, permease component(3645)
DLM010_GL0057057
DLM010_GL0060213	Amino acid transport and metabolism	COG1506	Dipeptidyl aminopeptidase/acylaminoacyl peptidase(3181)
DOM005_GL0038921	Defense mechanisms	COG0251	Enamine deaminase RidA, house cleaning of reactive enamine intermediates, YjgF/YER057c/UK114 family(2480)
O2.UC53-2_GL0049347	Energy production and conversion	COG0554	Glycerol kinase(2030)
DLM010_GL0066587	General function prediction only	COG0612	Predicted Zn-dependent peptidase(4802)
DLM010_GL0070105	Amino acid transport and metabolism	COG0683	ABC-type branched-chain amino acid transport system, periplasmic component(2421)
DLM010_GL0073996	Replication, recombination and repair	COG0776	Bacterial nucleoid DNA-binding protein(6276)
DLM010_GL0077959	Carbohydrate transport and metabolism	COG0057	Glyceraldehyde-3-phosphate dehydrogenase/erythrose-4-phosphate dehydrogenase(2333)
DLM011_GL0005095	Transcription	COG0782	Transcription elongation factor, GreA/GreB family(2608)
SZEY-27A_GL0018546	Intracellular trafficking, secretion, and vesicular transport	COG1862	Preprotein translocase subunit YajC(1481)
MH0060_GL0037047	Nucleotide transport and metabolism	COG0563	Adenylate kinase or related kinase(2729)
MH0132_GL0064961	Inorganic ion transport and metabolism	COG1464	ABC-type metal ion transport system, periplasmic component/surface antigen(1669)
DLM011_GL0033813
MH0091_GL0042637	Translation, ribosomal structure and biogenesis	COG0008	Glutamyl- or glutaminyl-tRNA synthetase(5298)
DLM011_GL0043502	Coenzyme transport and metabolism	COG0521	Molybdopterin biosynthesis enzyme MoaB(538)
DLM011_GL0043975	Energy production and conversion	COG1454	Alcohol dehydrogenase, class IV(6245)
O2.UC2-0_GL0061538	RNA processing and modification	COG4085	DNA/RNA endonuclease YhcR, contains UshA esterase domain(431)
DLM012_GL0010473	Translation, ribosomal structure and biogenesis	COG0532	Translation initiation factor IF-2, a GTPase(2848)
DLM012_GL0013910	Nucleotide transport and metabolism	COG3363	Archaeal IMP cyclohydrolase(815)
V1.UC53-0_GL0092436	Translation, ribosomal structure and biogenesis	COG0231	Translation elongation factor P (EF-P)/translation initiation factor 5A (eIF-5A)(1916)
DLM012_GL0019367	Translation, ribosomal structure and biogenesis	COG0238	Ribosomal protein S18(1275)
DLM012_GL0024375	Carbohydrate transport and metabolism	COG1109	Phosphomannomutase(7553)
DLM012_GL0035146	Translation, ribosomal structure and biogenesis	COG0094	Ribosomal protein L5(1702)
N085A_GL0010545	Translation, ribosomal structure and biogenesis	COG0199	Ribosomal protein S14(1073)
DLM012_GL0057860	General function prediction only	COG5492	Uncharacterized conserved protein YjdB, contains Ig-like domain(27387)
DLM012_GL0059980	Cell wall/membrane/envelope biogenesis	COG3047	Outer membrane protein W(183)
MH0250_GL0056740	Translation, ribosomal structure and biogenesis	COG0222	Ribosomal protein L7/L12(1565)
V1.UC53-0_GL0158050	Carbohydrate transport and metabolism	COG1082	Sugar phosphate isomerase/epimerase(6976)
MH0361_GL0110335	Secondary metabolites biosynthesis, transport and catabolism	COG0236	Acyl carrier protein(4029)
T2D-148A_GL0072550	Energy production and conversion	COG0280	Phosphotransacetylase(2192)
V1.CD36-0_GL0028309	Carbohydrate transport and metabolism	COG2190	Phosphotransferase system IIA component(2932)
DLM013_GL0027697	General function prediction only	COG1168	Bifunctional PLP-dependent enzyme with beta-cystathionase and maltose regulon repressor activities(2792)
DLM013_GL0031070	Translation, ribosomal structure and biogenesis	COG0050	Translation elongation factor EF-Tu, a GTPase(2272)
DLM013_GL0032094	Carbohydrate transport and metabolism	COG0205	6-phosphofructokinase(4652)
MH0055_GL0010564	Cell wall/membrane/envelope biogenesis	COG0451	Nucleoside-diphosphate-sugar epimerase(11183)
DLM013_GL0037207	Cell cycle control, cell division, chromosome partitioning	COG1196	Chromosome segregation ATPase(16768)
V1.CD36-0_GL0147861	Transcription	COG1940	Sugar kinase of the NBD/HSP70 family, may contain an N-terminal HTH domain(6697)
DLM013_GL0051153	Translation, ribosomal structure and biogenesis	COG0097	Ribosomal protein L6P/L9E(1790)
DLM013_GL0054164	Nucleotide transport and metabolism	COG0027	Formate-dependent phosphoribosylglycinamide formyltransferase (GAR transformylase)(1016)
DLM013_GL0057015	Carbohydrate transport and metabolism	COG0057	Glyceraldehyde-3-phosphate dehydrogenase/erythrose-4-phosphate dehydrogenase(2333)
DLM013_GL0065579	Carbohydrate transport and metabolism	COG3444	Phosphotransferase system, mannose/fructose/N-acetylgalactosamine-specific component IIB(1562)
DLM013_GL0065583	Cell wall/membrane/envelope biogenesis	COG2222	Fructoselysine-6-P-deglycase FrlB and related proteins with duplicated sugar isomerase (SIS) domain(802)
MH0019_GL0036764	Translation, ribosomal structure and biogenesis	COG0049	Ribosomal protein S7(1653)
MH0012_GL0125022	Amino acid transport and metabolism	COG1982	Arginine/lysine/ornithine decarboxylase(2167)
DLM013_GL0088413	Lipid transport and metabolism	COG1960	Acyl-CoA dehydrogenase related to the alkylation response protein AidB(2224)
DLM013_GL0089293	Translation, ribosomal structure and biogenesis	COG1841	Ribosomal protein L30/L7E(1102)
DLM013_GL0089354	Inorganic ion transport and metabolism	COG1528	Ferritin(922)
DLM013_GL0092403	Translation, ribosomal structure and biogenesis	COG0096	Ribosomal protein S8(1589)
DLM013_GL0094156	Coenzyme transport and metabolism	COG0059	Ketol-acid reductoisomerase(1310)
DLM014_GL0001599	Carbohydrate transport and metabolism	COG1080	Phosphoenolpyruvate-protein kinase (PTS system EI component in bacteria)(4879)
DLM014_GL0003212	Defense mechanisms	COG0450	Alkyl hydroperoxide reductase subunit AhpC (peroxiredoxin)(899)
DLM014_GL0003299	Cell wall/membrane/envelope biogenesis	COG0399	dTDP-4-amino-4,6-dideoxygalactose transaminase(7396)
DLM014_GL0003301	Cell wall/membrane/envelope biogenesis	COG0399	dTDP-4-amino-4,6-dideoxygalactose transaminase(7396)
O2.UC11-2_GL0019426	Signal transduction mechanisms	COG0745	DNA-binding response regulator, OmpR family, contains REC and winged-helix (wHTH) domain(25250)
DLM014_GL0005785	Carbohydrate transport and metabolism	COG0057	Glyceraldehyde-3-phosphate dehydrogenase/erythrose-4-phosphate dehydrogenase(2333)
DLM014_GL0006550	Energy production and conversion	COG3426	Butyrate kinase(852)
DLM014_GL0008611	Translation, ribosomal structure and biogenesis	COG0088	Ribosomal protein L4(1796)
DLM014_GL0011548	Lipid transport and metabolism	COG0331	Malonyl CoA-acyl carrier protein transacylase(1666)
DLM014_GL0016373	Translation, ribosomal structure and biogenesis	COG0050	Translation elongation factor EF-Tu, a GTPase(2272)
O2.UC8-0_GL0074299	Translation, ribosomal structure and biogenesis	COG0103	Ribosomal protein S9(1679)
MH0163_GL0104736	Translation, ribosomal structure and biogenesis	COG0102	Ribosomal protein L13(1574)
DLM014_GL0021711	Energy production and conversion	COG1592	Rubrerythrin(4121)
DLM014_GL0026061	Nucleotide transport and metabolism	COG0152	Phosphoribosylaminoimidazole-succinocarboxamide synthase(1792)
DLM014_GL0026689	Nucleotide transport and metabolism	COG0075	Archaeal aspartate aminotransferase or a related aminotransferase, includes purine catabolism protein PucG(1179)
DLM014_GL0027363	Energy production and conversion	COG1592	Rubrerythrin(4121)
MH0411_GL0158150	Coenzyme transport and metabolism	COG0115	Branched-chain amino acid aminotransferase/4-amino-4-deoxychorismate lyase(2456)
DLM014_GL0034279	Translation, ribosomal structure and biogenesis	COG0094	Ribosomal protein L5(1702)
DLM014_GL0035351
MH0376_GL0134597	Translation, ribosomal structure and biogenesis	COG0048	Ribosomal protein S12(1540)
DLM014_GL0046963	Energy production and conversion	COG1866	Phosphoenolpyruvate carboxykinase, ATP-dependent(1458)
DLM014_GL0072467	Carbohydrate transport and metabolism	COG1486	Alpha-galactosidase/6-phospho-beta-glucosidase, family 4 of glycosyl hydrolase(1164)	GH4
DLM014_GL0086345	Posttranslational modification, protein turnover, chaperones	COG1086	NDP-sugar epimerase, includes UDP-GlcNAc-inverting 4,6-dehydratase FlaA1 and capsular polysaccharide biosynthesis protein EpsC(5252)
DLM014_GL0087366	Translation, ribosomal structure and biogenesis	COG0522	Ribosomal protein S4 or related protein(1756)
DLM014_GL0090425	Posttranslational modification, protein turnover, chaperones	COG0443	Molecular chaperone DnaK (HSP70)(4614)
DLM014_GL0093441	Translation, ribosomal structure and biogenesis	COG0480	Translation elongation factor EF-G, a GTPase(5433)
DLM014_GL0096670	Energy production and conversion	COG1866	Phosphoenolpyruvate carboxykinase, ATP-dependent(1458)
DLM015_GL0013081	General function prediction only	COG3560	Fatty acid repression mutant protein (predicted oxidoreductase)(249)
DLM015_GL0014719	Translation, ribosomal structure and biogenesis	COG0480	Translation elongation factor EF-G, a GTPase(5433)
DLM015_GL0065569	Function unknown	COG1512	Uncharacterized membrane protein YgcG, contains a TPM-fold domain(1465)
T2D-73A_GL0042626	Signal transduction mechanisms	COG0745	DNA-binding response regulator, OmpR family, contains REC and winged-helix (wHTH) domain(25250)
DLM016_GL0019053	Translation, ribosomal structure and biogenesis	COG1544	Ribosome-associated translation inhibitor RaiA(1698)
MH0414_GL0051810	Translation, ribosomal structure and biogenesis	COG0199	Ribosomal protein S14(1073)
DLM016_GL0040359	Inorganic ion transport and metabolism	COG4771	Outer membrane receptor for ferrienterochelin and colicins(16693)
MH0441_GL0146211
DLM016_GL0064855	Carbohydrate transport and metabolism	COG1653	ABC-type glycerol-3-phosphate transport system, periplasmic component(15818)
DLM017_GL0012146	Translation, ribosomal structure and biogenesis	COG0238	Ribosomal protein S18(1275)
DLM017_GL0022446
DLM017_GL0030247	Coenzyme transport and metabolism	COG0543	NAD(P)H-flavin reductase(3646)
DLM018_GL0002681	Posttranslational modification, protein turnover, chaperones	COG0459	Chaperonin GroEL (HSP60 family)(2675)
MH0205_GL0096870	Carbohydrate transport and metabolism	COG0148	Enolase(2367)
DLM018_GL0016638	Translation, ribosomal structure and biogenesis	COG0092	Ribosomal protein S3(1775)
V1.CD22-0_GL0166796	Translation, ribosomal structure and biogenesis	COG1544	Ribosome-associated translation inhibitor RaiA(1698)
DLM018_GL0023328	Nucleotide transport and metabolism	COG0150	Phosphoribosylaminoimidazole (AIR) synthetase(1796)
T2D-45A_GL0008769	Translation, ribosomal structure and biogenesis	COG0199	Ribosomal protein S14(1073)
V1.UC17-2_GL0135355
MH0398_GL0034409	Amino acid transport and metabolism	COG0065	Homoaconitase/3-isopropylmalate dehydratase large subunit(1823)
DLM018_GL0035394	Carbohydrate transport and metabolism	COG1653	ABC-type glycerol-3-phosphate transport system, periplasmic component(15818)
V1.UC21-0_GL0015179	Cell wall/membrane/envelope biogenesis	COG1043	Acyl-[acyl carrier protein]--UDP-N-acetylglucosamine O-acyltransferase(1059)
DLM018_GL0056847	Carbohydrate transport and metabolism	COG1080	Phosphoenolpyruvate-protein kinase (PTS system EI component in bacteria)(4879)
MH0427_GL0048260	Energy production and conversion	COG0838	NADH:ubiquinone oxidoreductase subunit 3 (chain A)(311)
DLM018_GL0063411	Carbohydrate transport and metabolism	COG1653	ABC-type glycerol-3-phosphate transport system, periplasmic component(15818)
DLM018_GL0068485	Energy production and conversion	COG1866	Phosphoenolpyruvate carboxykinase, ATP-dependent(1458)
MH0253_GL0035671	Cell wall/membrane/envelope biogenesis	COG1091	dTDP-4-dehydrorhamnose reductase(2861)
T2D-123A_GL0023222	Nucleotide transport and metabolism	COG0044	Dihydroorotase or related cyclic amidohydrolase(2965)
DLM019_GL0011230	Translation, ribosomal structure and biogenesis	COG0231	Translation elongation factor P (EF-P)/translation initiation factor 5A (eIF-5A)(1916)
DLM019_GL0013793	Posttranslational modification, protein turnover, chaperones	COG1703	Putative periplasmic protein kinase ArgK or related GTPase of G3E family(415)
DLM019_GL0021278	Translation, ribosomal structure and biogenesis	COG0099	Ribosomal protein S13(1574)
V1.UC58-4_GL0091852	Translation, ribosomal structure and biogenesis	COG0522	Ribosomal protein S4 or related protein(1756)
MH0445_GL0018993	Nucleotide transport and metabolism	COG0105	Nucleoside diphosphate kinase(549)
NOM020_GL0012846	Translation, ribosomal structure and biogenesis	COG0233	Ribosome recycling factor(1910)
DLM019_GL0028202	Amino acid transport and metabolism	COG0747	ABC-type transport system, periplasmic component(5526)
V1.FI25_GL0128801
DLM019_GL0033328	Energy production and conversion	COG1143	Formate hydrogenlyase subunit 6/NADH:ubiquinone oxidoreductase 23 kD subunit (chain I)(6909)
DLM019_GL0038906
MH0318_GL0079134	Cell wall/membrane/envelope biogenesis	COG1087	UDP-glucose 4-epimerase(3018)
DLM019_GL0044623	Lipid transport and metabolism	COG0416	Fatty acid/phospholipid biosynthesis enzyme(1861)
V1.CD30-0_GL0067122
DOM001_GL0033105	Inorganic ion transport and metabolism	COG0370	Fe2+ transport system protein B(4933)
DLM019_GL0066674
DLM019_GL0068637
DLM019_GL0081155	General function prediction only	COG4980	Gas vesicle protein(524)
DLM019_GL0082439	Cell wall/membrane/envelope biogenesis	COG2885	Outer membrane protein OmpA and related peptidoglycan-associated (lipo)proteins(5834)
DLM019_GL0096493	Energy production and conversion	COG1592	Rubrerythrin(4121)
DLM020_GL0065773	Cell motility	COG1344	Flagellin and related hook-associated protein FlgL(3044)
MH0425_GL0044682	Cell wall/membrane/envelope biogenesis	COG3470	Uncharacterized protein probably involved in high-affinity Fe2+ transport(50)
T2D-140A_GL0073844	Carbohydrate transport and metabolism	COG0698	Ribose 5-phosphate isomerase RpiB(2645)
DLM021_GL0036549	Translation, ribosomal structure and biogenesis	COG0227	Ribosomal protein L28(793)
MH0003_GL0098273	Energy production and conversion	COG0716	Flavodoxin(7205)
DLM021_GL0048668	Translation, ribosomal structure and biogenesis	COG0228	Ribosomal protein S16(1540)
DLM021_GL0052113	General function prediction only	COG1028	NAD(P)-dependent dehydrogenase, short-chain alcohol dehydrogenase family(12661)
DOM019_GL0037813	Defense mechanisms	COG0783	DNA-binding ferritin-like protein (oxidative damage protectant)(407)
DLM022_GL0018730	Inorganic ion transport and metabolism	COG4771	Outer membrane receptor for ferrienterochelin and colicins(16693)
MH0442_GL0228119
DLM022_GL0040169	Amino acid transport and metabolism	COG3404	Formiminotetrahydrofolate cyclodeaminase(713)
DLM022_GL0046621	Secondary metabolites biosynthesis, transport and catabolism	COG4577	Carboxysome shell and ethanolamine utilization microcompartment protein CcmL/EutN(994)
DLM028_GL0041042	General function prediction only	COG0523	GTPase, G3E family(2682)
DLM022_GL0081899	Amino acid transport and metabolism	COG0031	Cysteine synthase(2847)
DLM022_GL0091806	Inorganic ion transport and metabolism	COG1629	Outer membrane receptor proteins, mostly Fe transport(10499)
DLM022_GL0123681	Inorganic ion transport and metabolism	COG1629	Outer membrane receptor proteins, mostly Fe transport(10499)
V1.CD3-3-PN_GL0074525
DLM022_GL0148080
DLM022_GL0148230	Coenzyme transport and metabolism	COG4206	Outer membrane cobalamin receptor protein(11370)
DLM023_GL0007985	Posttranslational modification, protein turnover, chaperones	COG0326	Molecular chaperone, HSP90 family(3137)
DLM023_GL0010255	Carbohydrate transport and metabolism	COG1904	Glucuronate isomerase(1142)
DLM023_GL0016438	Translation, ribosomal structure and biogenesis	COG0268	Ribosomal protein S20(1418)
DLM023_GL0043663	Function unknown	COG3012	Uncharacterized conserved protein YchJ, contains N- and C-terminal SEC-C domains(965)
MH0416_GL0165315	Translation, ribosomal structure and biogenesis	COG0291	Ribosomal protein L35(1172)
MH0085_GL0030430	General function prediction only	COG2984	ABC-type uncharacterized transport system, periplasmic component(2402)
DLM023_GL0079266	Carbohydrate transport and metabolism	COG5263	Glucan-binding domain (YG repeat)(10174)
DLM023_GL0086278	Carbohydrate transport and metabolism	COG1879	ABC-type sugar transport system, periplasmic component, contains N-terminal xre family HTH domain(4787)
O2.UC55-2_GL0113989	Translation, ribosomal structure and biogenesis	COG0100	Ribosomal protein S11(1504)
DLM024_GL0002781	Cell motility	COG1344	Flagellin and related hook-associated protein FlgL(3044)
DLM024_GL0014907	Carbohydrate transport and metabolism	COG5263	Glucan-binding domain (YG repeat)(10174)
V1.UC14-1_GL0081412	Carbohydrate transport and metabolism	COG2376	Dihydroxyacetone kinase(659)
DLM027_GL0002434	Carbohydrate transport and metabolism	COG3693	Endo-1,4-beta-xylanase, GH35 family(1254)	CBM22+GH10
MH0250_GL0239733	Transcription	COG0217	Transcriptional and/or translational regulatory protein YebC/TACO1(2026)
DLM027_GL0026184	Translation, ribosomal structure and biogenesis	COG0222	Ribosomal protein L7/L12(1565)
DLM027_GL0029380	Amino acid transport and metabolism	COG0334	Glutamate dehydrogenase/leucine dehydrogenase(2586)
DLM027_GL0033948	Carbohydrate transport and metabolism	COG1129	ABC-type sugar transport system, ATPase component(5507)
DLM027_GL0042600	Carbohydrate transport and metabolism	COG1070	Sugar (pentulose or hexulose) kinase(5582)
DLM027_GL0048941	Amino acid transport and metabolism	COG0683	ABC-type branched-chain amino acid transport system, periplasmic component(2421)
DLM027_GL0049289	Cell motility	COG1344	Flagellin and related hook-associated protein FlgL(3044)
MH0107_GL0069093	Translation, ribosomal structure and biogenesis	COG0092	Ribosomal protein S3(1775)
DLM028_GL0005754	Cell wall/membrane/envelope biogenesis	COG1091	dTDP-4-dehydrorhamnose reductase(2861)
O2.UC38-2_GL0093208	Signal transduction mechanisms	COG0589	Nucleotide-binding universal stress protein, UspA family(1821)
MH0368_GL0076644	Amino acid transport and metabolism	COG0031	Cysteine synthase(2847)
DLM028_GL0018567	Cell motility	COG1749	Flagellar hook protein FlgE(451)
DLM028_GL0028630
DLM028_GL0060810	Carbohydrate transport and metabolism	COG1015	Phosphopentomutase(1354)
DLM028_GL0066295	Carbohydrate transport and metabolism	COG2376	Dihydroxyacetone kinase(659)
DOF002_GL0012482	General function prediction only	COG0457	Tetratricopeptide (TPR) repeat(13357)
DOF002_GL0015523
DOF002_GL0022295
DOF002_GL0034843	Coenzyme transport and metabolism	COG0156	7-keto-8-aminopelargonate synthetase or related enzyme(1573)
DOF003_GL0022768	Amino acid transport and metabolism	COG0140	Phosphoribosyl-ATP pyrophosphohydrolase(1261)
DOF003_GL0054447	Translation, ribosomal structure and biogenesis	COG0228	Ribosomal protein S16(1540)
DOF003_GL0059851	Energy production and conversion	COG1454	Alcohol dehydrogenase, class IV(6245)
DOF003_GL0061373	Cell motility	COG1344	Flagellin and related hook-associated protein FlgL(3044)
DOF003_GL0072986	Translation, ribosomal structure and biogenesis	COG0098	Ribosomal protein S5(1635)
MH0247_GL0001897	Translation, ribosomal structure and biogenesis	COG1825	Ribosomal protein L25 (general stress protein Ctc)(676)
DOM015_GL0049039	Amino acid transport and metabolism	COG0137	Argininosuccinate synthase(1791)
MH0277_GL0006151	Carbohydrate transport and metabolism	COG1080	Phosphoenolpyruvate-protein kinase (PTS system EI component in bacteria)(4879)
DOF004_GL0011182	Inorganic ion transport and metabolism	COG4771	Outer membrane receptor for ferrienterochelin and colicins(16693)
MH0309_GL0072251	Translation, ribosomal structure and biogenesis	COG0254	Ribosomal protein L31(1264)
DOF004_GL0019079	Energy production and conversion	COG1883	Na+-transporting methylmalonyl-CoA/oxaloacetate decarboxylase, beta subunit(2397)
DOF004_GL0026324	Carbohydrate transport and metabolism	COG1653	ABC-type glycerol-3-phosphate transport system, periplasmic component(15818)
V1.CD32-0_GL0162641	Translation, ribosomal structure and biogenesis	COG0080	Ribosomal protein L11(1552)
T2D-109A_GL0013954	Signal transduction mechanisms	COG2334	Ser/Thr protein kinase RdoA involved in Cpx stress response, MazF antagonist(1835)
DOF004_GL0077167	Amino acid transport and metabolism	COG1878	Kynurenine formamidase(807)
DOF004_GL0078746	Cell wall/membrane/envelope biogenesis	COG3637	Opacity protein and related surface antigens(2204)
MH0268_GL0061414	Carbohydrate transport and metabolism	COG0524	Sugar or nucleoside kinase, ribokinase family(8150)
DOF006_GL0011457	Amino acid transport and metabolism	COG0078	Ornithine carbamoyltransferase(2321)
DOF006_GL0011600	Inorganic ion transport and metabolism	COG1629	Outer membrane receptor proteins, mostly Fe transport(10499)
DOF006_GL0014482	Defense mechanisms	COG0841	Multidrug efflux pump subunit AcrB(6323)
DOF006_GL0022141
DOF006_GL0025253	Coenzyme transport and metabolism	COG0059	Ketol-acid reductoisomerase(1310)
DOF006_GL0046017	Function unknown	COG3084	Uncharacterized protein YihD, DUF1040 family(25)
DOF006_GL0059033	Carbohydrate transport and metabolism	COG3717	5-keto 4-deoxyuronate isomerase(534)
DOF007_GL0001454	Translation, ribosomal structure and biogenesis	COG0264	Translation elongation factor EF-Ts(2059)
O2.UC41-1_GL0021044	Carbohydrate transport and metabolism	COG0058	Glucan phosphorylase(3456)
DOF008_GL0000795	Cell wall/membrane/envelope biogenesis	COG1091	dTDP-4-dehydrorhamnose reductase(2861)
DOF008_GL0010454	Carbohydrate transport and metabolism	COG0235	Ribulose-5-phosphate 4-epimerase/Fuculose-1-phosphate aldolase(3125)
T2D-12A_GL0060838	Carbohydrate transport and metabolism	COG0524	Sugar or nucleoside kinase, ribokinase family(8150)
DOF008_GL0018381	General function prediction only	COG1063	Threonine dehydrogenase or related Zn-dependent dehydrogenase(5594)
ED16A_GL0148160	Carbohydrate transport and metabolism	COG2017	Galactose mutarotase or related enzyme(3883)
DOF008_GL0033737	Transcription	COG0086	DNA-directed RNA polymerase, beta' subunit/160 kD subunit(3314)
DOF008_GL0034320	Amino acid transport and metabolism	COG4166	ABC-type oligopeptide transport system, periplasmic component(3057)
DOF008_GL0041882	Energy production and conversion	COG1145	Ferredoxin(6245)
DOF008_GL0048356	Carbohydrate transport and metabolism	COG1472	Periplasmic beta-glucosidase and related glycosidases(10758)	GH3
DOF008_GL0054443	Carbohydrate transport and metabolism	COG3669	Alpha-L-fucosidase(3485)	GH29
DOF008_GL0057860	Translation, ribosomal structure and biogenesis	COG0222	Ribosomal protein L7/L12(1565)
DOF008_GL0060571	General function prediction only	COG3209	Uncharacterized conserved protein RhaS, contains 28 RHS repeats(16194)
DOF009_GL0005293	Carbohydrate transport and metabolism	COG0800	2-keto-3-deoxy-6-phosphogluconate aldolase(1825)
DOF009_GL0051746	Translation, ribosomal structure and biogenesis	COG0290	Translation initiation factor IF-3(1800)
DOF009_GL0063683	Translation, ribosomal structure and biogenesis	COG0103	Ribosomal protein S9(1679)
DOF010_GL0001283	Translation, ribosomal structure and biogenesis	COG0480	Translation elongation factor EF-G, a GTPase(5433)
DOF010_GL0002376	Carbohydrate transport and metabolism	COG1080	Phosphoenolpyruvate-protein kinase (PTS system EI component in bacteria)(4879)
DOF010_GL0010682	Amino acid transport and metabolism	COG0140	Phosphoribosyl-ATP pyrophosphohydrolase(1261)
DOF010_GL0012014	Amino acid transport and metabolism	COG0334	Glutamate dehydrogenase/leucine dehydrogenase(2586)
DOF010_GL0012413	Posttranslational modification, protein turnover, chaperones	COG0459	Chaperonin GroEL (HSP60 family)(2675)
DOF010_GL0014255	Carbohydrate transport and metabolism	COG0057	Glyceraldehyde-3-phosphate dehydrogenase/erythrose-4-phosphate dehydrogenase(2333)
DOF010_GL0014431
DOF010_GL0019240	Coenzyme transport and metabolism	COG0059	Ketol-acid reductoisomerase(1310)
DOF010_GL0019807	Translation, ribosomal structure and biogenesis	COG0254	Ribosomal protein L31(1264)
DOF010_GL0029300	Translation, ribosomal structure and biogenesis	COG0261	Ribosomal protein L21(1469)
DOF010_GL0032892	Translation, ribosomal structure and biogenesis	COG1544	Ribosome-associated translation inhibitor RaiA(1698)
DOF010_GL0033164	Lipid transport and metabolism	COG4770	Acetyl/propionyl-CoA carboxylase, alpha subunit(1565)
MH0389_GL0175563	Translation, ribosomal structure and biogenesis	COG0094	Ribosomal protein L5(1702)
DOF010_GL0042684	Lipid transport and metabolism	COG1960	Acyl-CoA dehydrogenase related to the alkylation response protein AidB(2224)
DOF010_GL0048109	Cell cycle control, cell division, chromosome partitioning	COG1077	Actin-like ATPase involved in cell morphogenesis(2879)
DOF010_GL0048403	Cell motility	COG1344	Flagellin and related hook-associated protein FlgL(3044)
DOF010_GL0048612	Cell motility	COG1344	Flagellin and related hook-associated protein FlgL(3044)
T2D-56A_GL0022145	Posttranslational modification, protein turnover, chaperones	COG0071	Molecular chaperone IbpA, HSP20 family(2345)
O2.UC16-1_GL0044715	General function prediction only	COG1028	NAD(P)-dependent dehydrogenase, short-chain alcohol dehydrogenase family(12661)
DOF011_GL0004228	General function prediction only	COG0702	Uncharacterized conserved protein YbjT, contains NAD(P)-binding and DUF2867 domains(1277)
DOF011_GL0006185	Posttranslational modification, protein turnover, chaperones	COG2825	Periplasmic chaperone for outer membrane proteins, Skp family(1502)
MH0118_GL0024520	Amino acid transport and metabolism	COG0140	Phosphoribosyl-ATP pyrophosphohydrolase(1261)
O2.CD2-0_GL0029613	Amino acid transport and metabolism	COG0066	3-isopropylmalate dehydratase small subunit(1440)
DOF011_GL0014057	Translation, ribosomal structure and biogenesis	COG0172	Seryl-tRNA synthetase(2788)
DOF011_GL0014578	Carbohydrate transport and metabolism	COG0366	Glycosidase(7996)	GH13_44
MH0319_GL0021819	Intracellular trafficking, secretion, and vesicular transport	COG0541	Signal recognition particle GTPase(2400)
MH0144_GL0168950
MH0023_GL0012587	Lipid transport and metabolism	COG0446	NADPH-dependent 2,4-dienoyl-CoA reductase, sulfur reductase, or a related oxidoreductase(2126)
DOF012_GL0005603	Carbohydrate transport and metabolism	COG3414	Phosphotransferase system, galactitol-specific IIB component(640)
DOF012_GL0009489	Function unknown	COG4372	Uncharacterized conserved protein, contains DUF3084 domain(3151)
DOF012_GL0013677	Coenzyme transport and metabolism	COG0115	Branched-chain amino acid aminotransferase/4-amino-4-deoxychorismate lyase(2456)
DOF012_GL0020006	General function prediction only	COG0493	NADPH-dependent glutamate synthase beta chain or related oxidoreductase(3364)
DOF012_GL0031047	General function prediction only	COG0493	NADPH-dependent glutamate synthase beta chain or related oxidoreductase(3364)
DOF012_GL0032563	Translation, ribosomal structure and biogenesis	COG0539	Ribosomal protein S1(2019)
DOF012_GL0039065	Carbohydrate transport and metabolism	COG0191	Fructose/tagatose bisphosphate aldolase(3616)
DOF012_GL0045749
DOF012_GL0045776	Energy production and conversion	COG0371	Glycerol dehydrogenase or related enzyme, iron-containing ADH family(1572)
DOF012_GL0048370	Amino acid transport and metabolism	COG0527	Aspartokinase(3171)
DOF012_GL0049886	Energy production and conversion	COG1053	Succinate dehydrogenase/fumarate reductase, flavoprotein subunit(4731)
T2D-135A_GL0106286	Posttranslational modification, protein turnover, chaperones	COG0545	FKBP-type peptidyl-prolyl cis-trans isomerase(1647)
DOF013_GL0005261	Carbohydrate transport and metabolism	COG1080	Phosphoenolpyruvate-protein kinase (PTS system EI component in bacteria)(4879)
DOF013_GL0012887	Energy production and conversion	COG0039	Malate/lactate dehydrogenase(2438)
DOF013_GL0022996	Translation, ribosomal structure and biogenesis	COG0051	Ribosomal protein S10(1476)
DOF013_GL0023546	Translation, ribosomal structure and biogenesis	COG0099	Ribosomal protein S13(1574)
DOF013_GL0026071	Amino acid transport and metabolism	COG1748	Saccharopine dehydrogenase, NADP-dependent(1013)
T2D-122A_GL0086269	Function unknown	COG3874	Uncharacterized spore protein YtfJ(959)
MH0267_GL0053794	Posttranslational modification, protein turnover, chaperones	COG0740	ATP-dependent protease ClpP, protease subunit(5899)
DOF013_GL0053897	Inorganic ion transport and metabolism	COG1629	Outer membrane receptor proteins, mostly Fe transport(10499)
DOF014_GL0033006	Carbohydrate transport and metabolism	COG1109	Phosphomannomutase(7553)
O2.UC23-2_GL0066537
DOF014_GL0051494	Cell wall/membrane/envelope biogenesis	COG1004	UDP-glucose 6-dehydrogenase(5180)
DOF014_GL0054555	Posttranslational modification, protein turnover, chaperones	COG0822	NifU homolog involved in Fe-S cluster formation(2783)
DOM001_GL0007296	General function prediction only	COG2304	Secreted protein containing bacterial Ig-like domain and vWFA domain(4794)
DOM001_GL0040324	Inorganic ion transport and metabolism	COG1629	Outer membrane receptor proteins, mostly Fe transport(10499)
DOM001_GL0049550	Amino acid transport and metabolism	COG0334	Glutamate dehydrogenase/leucine dehydrogenase(2586)
DOM003_GL0027826	General function prediction only	COG2984	ABC-type uncharacterized transport system, periplasmic component(2402)
DOM005_GL0001855	Carbohydrate transport and metabolism	COG1082	Sugar phosphate isomerase/epimerase(6976)	GH97
DOM005_GL0002909	Coenzyme transport and metabolism	COG0543	NAD(P)H-flavin reductase(3646)
T2D-133A_GL0037052	Posttranslational modification, protein turnover, chaperones	COG0740	ATP-dependent protease ClpP, protease subunit(5899)
DOM005_GL0004679	Translation, ribosomal structure and biogenesis	COG0480	Translation elongation factor EF-G, a GTPase(5433)
DOM005_GL0004685	Translation, ribosomal structure and biogenesis	COG0360	Ribosomal protein S6(1587)
V1.UC39-4_GL0117865	Translation, ribosomal structure and biogenesis	COG0051	Ribosomal protein S10(1476)
DOM005_GL0008015
DOM005_GL0008038	Translation, ribosomal structure and biogenesis	COG0254	Ribosomal protein L31(1264)
MH0239_GL0112441
DOM005_GL0010478	Cell wall/membrane/envelope biogenesis	COG3023	N-acetyl-anhydromuramyl-L-alanine amidase AmpD(2788)	GH97
DOM005_GL0011500	Carbohydrate transport and metabolism	COG0800	2-keto-3-deoxy-6-phosphogluconate aldolase(1825)
V1.CD20-0_GL0126232	Cell cycle control, cell division, chromosome partitioning	COG1077	Actin-like ATPase involved in cell morphogenesis(2879)
MH0180_GL0041794	Signal transduction mechanisms	COG2205	K+-sensing histidine kinase KdpD(19302)
DOM005_GL0015000	General function prediction only	COG1028	NAD(P)-dependent dehydrogenase, short-chain alcohol dehydrogenase family(12661)
NLM023_GL0106264	Energy production and conversion	COG1454	Alcohol dehydrogenase, class IV(6245)
DOM005_GL0017261	Energy production and conversion	COG1145	Ferredoxin(6245)
DOM005_GL0017318	Carbohydrate transport and metabolism	COG1080	Phosphoenolpyruvate-protein kinase (PTS system EI component in bacteria)(4879)
DOM005_GL0017673	Amino acid transport and metabolism	COG1446	Isoaspartyl peptidase or L-asparaginase, Ntn-hydrolase superfamily(165)
DOM005_GL0019847	Translation, ribosomal structure and biogenesis	COG0264	Translation elongation factor EF-Ts(2059)
T2D-135A_GL0101843	General function prediction only	COG4146	Uncharacterized membrane permease YidK, sodium:solute symporter family(530)
DOM005_GL0020576	Carbohydrate transport and metabolism	COG2160	L-arabinose isomerase(670)
DOM005_GL0021207	Inorganic ion transport and metabolism	COG4771	Outer membrane receptor for ferrienterochelin and colicins(16693)
DOM005_GL0023827	Translation, ribosomal structure and biogenesis	COG0012	Ribosome-binding ATPase YchF, GTP1/OBG family(2453)
DOM005_GL0024379	Energy production and conversion	COG1143	Formate hydrogenlyase subunit 6/NADH:ubiquinone oxidoreductase 23 kD subunit (chain I)(6909)
T2D-48A_GL0094075	Cell wall/membrane/envelope biogenesis	COG0774	UDP-3-O-acyl-N-acetylglucosamine deacetylase(702)	CE11
DOM005_GL0025424	Amino acid transport and metabolism	COG0334	Glutamate dehydrogenase/leucine dehydrogenase(2586)
DOM005_GL0026995	Translation, ribosomal structure and biogenesis	COG0092	Ribosomal protein S3(1775)
DOM005_GL0027324	Nucleotide transport and metabolism	COG0519	GMP synthase, PP-ATPase domain/subunit(2959)
V1.CD11-0_GL0006696	Transcription	COG1278	Cold shock protein, CspA family(1761)
V1.CD17-4_GL0019391	Posttranslational modification, protein turnover, chaperones	COG1047	FKBP-type peptidyl-prolyl cis-trans isomerase 2(691)
DOM005_GL0027632	Carbohydrate transport and metabolism	COG0166	Glucose-6-phosphate isomerase(2605)
DOM005_GL0028972	Translation, ribosomal structure and biogenesis	COG0073	tRNA-binding EMAP/Myf domain(3410)
DOM005_GL0029638	Carbohydrate transport and metabolism	COG0148	Enolase(2367)
DOM005_GL0029846	Defense mechanisms	COG0845	Multidrug efflux pump subunit AcrA (membrane-fusion protein)(10431)
N087A_GL0055464
V1.UC39-4_GL0077973	Amino acid transport and metabolism	COG4608	ABC-type oligopeptide transport system, ATPase component(4393)
DOM005_GL0032782	Nucleotide transport and metabolism	COG0519	GMP synthase, PP-ATPase domain/subunit(2959)
DOM005_GL0033174
MH0402_GL0107075	Replication, recombination and repair	COG0776	Bacterial nucleoid DNA-binding protein(6276)
V1.CD16-0_GL0032570	Energy production and conversion	COG1036	Archaeal flavoprotein(384)
DOM005_GL0036047	Function unknown	COG4864	Uncharacterized protein YqfA, UPF0365 family(461)
DOM005_GL0039660	Translation, ribosomal structure and biogenesis	COG0200	Ribosomal protein L15(1706)
DOM005_GL0044084	Energy production and conversion	COG0039	Malate/lactate dehydrogenase(2438)
MH0090_GL0099835	Translation, ribosomal structure and biogenesis	COG0100	Ribosomal protein S11(1504)
T2D-73A_GL0046249	Posttranslational modification, protein turnover, chaperones	COG0719	Fe-S cluster assembly scaffold protein SufB(3066)
V1.CD18-3_GL0036448	Translation, ribosomal structure and biogenesis	COG0048	Ribosomal protein S12(1540)
DOM005_GL0050174	Extracellular structures	COG3188	Outer membrane usher protein FimD/PapC(1038)
DOM005_GL0050581	Carbohydrate transport and metabolism	COG3250	Beta-galactosidase/beta-glucuronidase(16981)	GH2
DOM005_GL0053038	Posttranslational modification, protein turnover, chaperones	COG2825	Periplasmic chaperone for outer membrane proteins, Skp family(1502)
DOM005_GL0053052	Translation, ribosomal structure and biogenesis	COG0231	Translation elongation factor P (EF-P)/translation initiation factor 5A (eIF-5A)(1916)
DOM005_GL0053295	Posttranslational modification, protein turnover, chaperones	COG0459	Chaperonin GroEL (HSP60 family)(2675)
DOM005_GL0053461	Translation, ribosomal structure and biogenesis	COG0539	Ribosomal protein S1(2019)
DOM005_GL0055070	Inorganic ion transport and metabolism	COG1629	Outer membrane receptor proteins, mostly Fe transport(10499)
T2D-48A_GL0064101	Translation, ribosomal structure and biogenesis	COG0442	Prolyl-tRNA synthetase(2326)
V1.UC53-0_GL0052816	Signal transduction mechanisms	COG1925	Phosphotransferase system, HPr and related phosphotransfer proteins(3145)
MH0314_GL0005579	Carbohydrate transport and metabolism	COG0021	Transketolase(1310)
DOM010_GL0006099	Energy production and conversion	COG1726	Na+-transporting NADH:ubiquinone oxidoreductase, subunit NqrA(433)
DOM010_GL0009034	Cell wall/membrane/envelope biogenesis	COG3875	Nickel-dependent lactate racemase(1159)
DOM010_GL0012419	Cell wall/membrane/envelope biogenesis	COG3203	Outer membrane protein (porin)(3240)
DOM010_GL0022297
DOM010_GL0046761	Translation, ribosomal structure and biogenesis	COG0233	Ribosome recycling factor(1910)
DOM010_GL0051236
DOM010_GL0056859	Nucleotide transport and metabolism	COG0519	GMP synthase, PP-ATPase domain/subunit(2959)
V1.CD11-0_GL0010221	Energy production and conversion	COG3051	Citrate lyase, alpha subunit(498)
SZEY-63A_GL0012187	Translation, ribosomal structure and biogenesis	COG0197	Ribosomal protein L16/L10AE(1587)
DOM010_GL0083946	Carbohydrate transport and metabolism	COG3534	Alpha-L-arabinofuranosidase(2217)	GH51
DOM010_GL0088706	Amino acid transport and metabolism	COG1506	Dipeptidyl aminopeptidase/acylaminoacyl peptidase(3181)
T2D-22A_GL0040809	Translation, ribosomal structure and biogenesis	COG0197	Ribosomal protein L16/L10AE(1587)
O2.UC12-0_GL0018278	Translation, ribosomal structure and biogenesis	COG0051	Ribosomal protein S10(1476)
DOM012_GL0000749	Coenzyme transport and metabolism	COG1932	Phosphoserine aminotransferase(1828)
DOM012_GL0007481	Amino acid transport and metabolism	COG0031	Cysteine synthase(2847)
MH0301_GL0107617	Carbohydrate transport and metabolism	COG2407	L-fucose isomerase or related protein(2583)
DOM012_GL0021045	Translation, ribosomal structure and biogenesis	COG0116	23S rRNA G2445 N2-methylase RlmL(1661)
DOM012_GL0021177	Carbohydrate transport and metabolism	COG0057	Glyceraldehyde-3-phosphate dehydrogenase/erythrose-4-phosphate dehydrogenase(2333)
MH0303_GL0183281	Carbohydrate transport and metabolism	COG2407	L-fucose isomerase or related protein(2583)
DOM012_GL0042648	Translation, ribosomal structure and biogenesis	COG0050	Translation elongation factor EF-Tu, a GTPase(2272)
DOM012_GL0043882	Translation, ribosomal structure and biogenesis	COG0198	Ribosomal protein L24(1596)
MH0384_GL0182287	Posttranslational modification, protein turnover, chaperones	COG3590	Predicted metalloendopeptidase(789)
DOM012_GL0050271	Signal transduction mechanisms	COG0840	Methyl-accepting chemotaxis protein(2442)
DOM012_GL0055785	Energy production and conversion	COG1454	Alcohol dehydrogenase, class IV(6245)
MH0192_GL0124492	Translation, ribosomal structure and biogenesis	COG0254	Ribosomal protein L31(1264)
DOM012_GL0074237	Defense mechanisms	COG0845	Multidrug efflux pump subunit AcrA (membrane-fusion protein)(10431)
MH0142_GL0108152	Carbohydrate transport and metabolism	COG1879	ABC-type sugar transport system, periplasmic component, contains N-terminal xre family HTH domain(4787)
DOM012_GL0078850	Translation, ribosomal structure and biogenesis	COG1534	RNA-binding protein YhbY(1083)
MH0113_GL0000474	Signal transduction mechanisms	COG4191	Signal transduction histidine kinase regulating C4-dicarboxylate transport system(3122)
DOM013_GL0005985	Translation, ribosomal structure and biogenesis	COG0532	Translation initiation factor IF-2, a GTPase(2848)
DOM013_GL0008120	Posttranslational modification, protein turnover, chaperones	COG0330	Regulator of protease activity HflC, stomatin/prohibitin superfamily(3991)
SZEY-20A_GL0026300	Replication, recombination and repair	COG0776	Bacterial nucleoid DNA-binding protein(6276)
DOM013_GL0014282
DOM013_GL0034020	Lipid transport and metabolism	COG0183	Acetyl-CoA acetyltransferase(2274)
DOM014_GL0002458	Translation, ribosomal structure and biogenesis	COG1841	Ribosomal protein L30/L7E(1102)
DOM014_GL0019390	Carbohydrate transport and metabolism	COG0524	Sugar or nucleoside kinase, ribokinase family(8150)
T2D-135A_GL0002413	Posttranslational modification, protein turnover, chaperones	COG2825	Periplasmic chaperone for outer membrane proteins, Skp family(1502)
V1.UC17-2_GL0061903	Translation, ribosomal structure and biogenesis	COG1544	Ribosome-associated translation inhibitor RaiA(1698)
MH0379_GL0026799	Translation, ribosomal structure and biogenesis	COG0231	Translation elongation factor P (EF-P)/translation initiation factor 5A (eIF-5A)(1916)
DOM014_GL0040885	Signal transduction mechanisms	COG0347	Nitrogen regulatory protein PII(2220)
DOM014_GL0046438	Posttranslational modification, protein turnover, chaperones	COG3118	Negative regulator of GroEL, contains thioredoxin-like and TPR-like domains(3725)
DOM015_GL0005361
DOM015_GL0006994	Translation, ribosomal structure and biogenesis	COG1187	16S rRNA U516 pseudouridylate synthase RsuA and related 23S rRNA U2605, pseudouridylate synthases(3748)
DOM015_GL0011700	Carbohydrate transport and metabolism	COG3525	N-acetyl-beta-hexosaminidase(4602)	GH20
DOM015_GL0024055
DOM015_GL0024121	Amino acid transport and metabolism	COG0747	ABC-type transport system, periplasmic component(5526)
DOM015_GL0031878
DOM015_GL0037542
DOM016_GL0011393
DOM016_GL0043590	Defense mechanisms	COG0841	Multidrug efflux pump subunit AcrB(6323)
DOM016_GL0062752	Translation, ribosomal structure and biogenesis	COG0088	Ribosomal protein L4(1796)
DOM016_GL0068318	General function prediction only	COG0457	Tetratricopeptide (TPR) repeat(13357)
MH0252_GL0254349	Cell wall/membrane/envelope biogenesis	COG1538	Outer membrane protein TolC(7064)
DOM016_GL0070733	Carbohydrate transport and metabolism	COG0149	Triosephosphate isomerase(2381)
NLM023_GL0106344	Translation, ribosomal structure and biogenesis	COG1544	Ribosome-associated translation inhibitor RaiA(1698)
DOM016_GL0077606	Lipid transport and metabolism	COG1884	Methylmalonyl-CoA mutase, N-terminal domain/subunit(401)
DOM016_GL0087681	Energy production and conversion	COG1251	NAD(P)H-nitrite reductase, large subunit(1626)
DOM016_GL0090143	Extracellular structures	COG3188	Outer membrane usher protein FimD/PapC(1038)
MH0280_GL0019139	Carbohydrate transport and metabolism	COG3507	Beta-xylosidase(6387)
NOM018_GL0019696	Signal transduction mechanisms	COG0745	DNA-binding response regulator, OmpR family, contains REC and winged-helix (wHTH) domain(25250)
DOM017_GL0015546	Translation, ribosomal structure and biogenesis	COG0049	Ribosomal protein S7(1653)
DOM017_GL0020419	Energy production and conversion	COG1145	Ferredoxin(6245)
MH0120_GL0024704	Translation, ribosomal structure and biogenesis	COG0100	Ribosomal protein S11(1504)
DOM017_GL0037992	Lipid transport and metabolism	COG1788	Acyl CoA:acetate/3-ketoacid CoA transferase, alpha subunit(351)
DOM017_GL0041190	Carbohydrate transport and metabolism	COG0296	1,4-alpha-glucan branching enzyme(2981)	CBM48+GH13
DOM017_GL0046322
DOM017_GL0050578	General function prediction only	COG3391	DNA-binding beta-propeller fold protein YncE(3712)
N039A_GL0040575	Amino acid transport and metabolism	COG0509	Glycine cleavage system H protein (lipoate-binding)(605)
NLM022_GL0039259
DOM017_GL0073173	Energy production and conversion	COG1013	Pyruvate:ferredoxin oxidoreductase or related 2-oxoacid:ferredoxin oxidoreductase, beta subunit(1873)
DOM018_GL0001458	Carbohydrate transport and metabolism	COG0800	2-keto-3-deoxy-6-phosphogluconate aldolase(1825)
DOM018_GL0007764	Amino acid transport and metabolism	COG0334	Glutamate dehydrogenase/leucine dehydrogenase(2586)
DOM018_GL0031166
MH0172_GL0017334	Translation, ribosomal structure and biogenesis	COG0049	Ribosomal protein S7(1653)
DOM018_GL0048654	Extracellular structures	COG5295	Autotransporter adhesin(5840)
DOM018_GL0050269	Translation, ribosomal structure and biogenesis	COG0050	Translation elongation factor EF-Tu, a GTPase(2272)
DOM018_GL0062637	Translation, ribosomal structure and biogenesis	COG0096	Ribosomal protein S8(1589)
DOM019_GL0011865	Inorganic ion transport and metabolism	COG1528	Ferritin(922)
DOM019_GL0015302	Signal transduction mechanisms	COG0834	ABC-type amino acid transport/signal transduction system, periplasmic component/domain(7415)
MH0091_GL0019862	Translation, ribosomal structure and biogenesis	COG1825	Ribosomal protein L25 (general stress protein Ctc)(676)
DOM019_GL0027166	Carbohydrate transport and metabolism	COG0191	Fructose/tagatose bisphosphate aldolase(3616)
O2.UC30-0_GL0036937	Translation, ribosomal structure and biogenesis	COG0228	Ribosomal protein S16(1540)
MH0116_GL0025810	Carbohydrate transport and metabolism	COG1472	Periplasmic beta-glucosidase and related glycosidases(10758)	GH3
O2.UC41-2_GL0072290	Inorganic ion transport and metabolism	COG1055	Na+/H+ antiporter NhaD or related arsenite permease(3216)
DOM019_GL0056654	Posttranslational modification, protein turnover, chaperones	COG0459	Chaperonin GroEL (HSP60 family)(2675)
DOM020_GL0040589	Translation, ribosomal structure and biogenesis	COG0360	Ribosomal protein S6(1587)
V1.CD19-0_GL0157787
MH0094_GL0105032	Posttranslational modification, protein turnover, chaperones	COG2077	Peroxiredoxin(404)
MH0089_GL0050734	Translation, ribosomal structure and biogenesis	COG1187	16S rRNA U516 pseudouridylate synthase RsuA and related 23S rRNA U2605, pseudouridylate synthases(3748)
DOM021_GL0029213	Posttranslational modification, protein turnover, chaperones	COG0822	NifU homolog involved in Fe-S cluster formation(2783)
DOM021_GL0029565
MH0389_GL0162538	Energy production and conversion	COG0056	FoF1-type ATP synthase, alpha subunit(1572)
MH0430_GL0010972	Translation, ribosomal structure and biogenesis	COG0244	Ribosomal protein L10(1700)
DOM022_GL0004960	Translation, ribosomal structure and biogenesis	COG0186	Ribosomal protein S17(1440)
DOM022_GL0012855	Translation, ribosomal structure and biogenesis	COG0103	Ribosomal protein S9(1679)
DOM022_GL0013412	Energy production and conversion	COG1013	Pyruvate:ferredoxin oxidoreductase or related 2-oxoacid:ferredoxin oxidoreductase, beta subunit(1873)
DOM022_GL0013414	Energy production and conversion	COG1866	Phosphoenolpyruvate carboxykinase, ATP-dependent(1458)
DOM022_GL0015554	Carbohydrate transport and metabolism	COG0205	6-phosphofructokinase(4652)
DOM022_GL0016424	Energy production and conversion	COG1145	Ferredoxin(6245)
MH0055_GL0040501	Carbohydrate transport and metabolism	COG3775	Phosphotransferase system, galactitol-specific IIC component(592)
MH0236_GL0064398	Posttranslational modification, protein turnover, chaperones	COG0542	ATP-dependent Clp protease ATP-binding subunit ClpA(8222)
MH0260_GL0099564	Translation, ribosomal structure and biogenesis	COG0264	Translation elongation factor EF-Ts(2059)
DOM022_GL0029425	Lipid transport and metabolism	COG1024	Enoyl-CoA hydratase/carnithine racemase(1370)
DOM022_GL0032482	Amino acid transport and metabolism	COG1350	Predicted alternative tryptophan synthase beta-subunit (paralog of TrpB)(894)
DOM022_GL0038935	Carbohydrate transport and metabolism	COG1472	Periplasmic beta-glucosidase and related glycosidases(10758)	GH3
DOM022_GL0042651
DOM022_GL0044490	Nucleotide transport and metabolism	COG2759	Formyltetrahydrofolate synthetase(2402)
DOM022_GL0047484	Intracellular trafficking, secretion, and vesicular transport	COG0811	Biopolymer transport protein ExbB/TolQ(1774)
DOM022_GL0049007	Translation, ribosomal structure and biogenesis	COG0103	Ribosomal protein S9(1679)
DOM022_GL0049078	Energy production and conversion	COG5016	Pyruvate/oxaloacetate carboxyltransferase(1870)
MH0389_GL0167317	Lipid transport and metabolism	COG0446	NADPH-dependent 2,4-dienoyl-CoA reductase, sulfur reductase, or a related oxidoreductase(2126)
DOM022_GL0058086	Carbohydrate transport and metabolism	COG0579	L-2-hydroxyglutarate oxidase LhgO(628)
DOM022_GL0058657	General function prediction only	COG2070	NAD(P)H-dependent flavin oxidoreductase YrpB, nitropropane dioxygenase family(2748)
DOM022_GL0065411	Posttranslational modification, protein turnover, chaperones	COG0544	FKBP-type peptidyl-prolyl cis-trans isomerase (trigger factor)(3257)
DOM022_GL0068307	General function prediction only	COG1418	HD superfamily phosphodieaserase, includes HD domain of RNase Y(3698)
DOM022_GL0072093	Translation, ribosomal structure and biogenesis	COG0090	Ribosomal protein L2(1921)
DOM022_GL0072436	Lipid transport and metabolism	COG1250	3-hydroxyacyl-CoA dehydrogenase(1268)
DOM022_GL0072438	Energy production and conversion	COG2086	Electron transfer flavoprotein, alpha and beta subunits(1843)
DOM022_GL0072439	Energy production and conversion	COG2025	Electron transfer flavoprotein, alpha subunit(2069)
DOM022_GL0075496	Posttranslational modification, protein turnover, chaperones	COG0234	Co-chaperonin GroES (HSP10)(1684)
MH0054_GL0013375	Energy production and conversion	COG0427	Acyl-CoA hydrolase(1854)
T2D-135A_GL0106311	Lipid transport and metabolism	COG4799	Acetyl-CoA carboxylase, carboxyltransferase component(1717)
DOM022_GL0079336	Nucleotide transport and metabolism	COG0540	Aspartate carbamoyltransferase, catalytic chain(1797)
DOM022_GL0083437	Translation, ribosomal structure and biogenesis	COG0094	Ribosomal protein L5(1702)
DOM022_GL0084744	Carbohydrate transport and metabolism	COG0126	3-phosphoglycerate kinase(2251)
DOM024_GL0000682	Posttranslational modification, protein turnover, chaperones	COG0616	Periplasmic serine protease, ClpP class(1280)
MH0002_GL0032142	Translation, ribosomal structure and biogenesis	COG0185	Ribosomal protein S19(1368)
DOM024_GL0021724	Function unknown	COG4946	Uncharacterized N-terminal domain of tricorn protease(803)
MH0392_GL0008440	Energy production and conversion	COG1853	NADH-FMN oxidoreductase RutF, flavin reductase (DIM6/NTAB) family(4615)
DOM025_GL0007834	Posttranslational modification, protein turnover, chaperones	COG0234	Co-chaperonin GroES (HSP10)(1684)
DOM025_GL0026082	Translation, ribosomal structure and biogenesis	COG0093	Ribosomal protein L14(1524)
N087A_GL0024594	Intracellular trafficking, secretion, and vesicular transport	COG1314	Preprotein translocase subunit SecG(1412)
T2D-135A_GL0102556	Translation, ribosomal structure and biogenesis	COG0802	tRNA A37 threonylcarbamoyladenosine biosynthesis protein TsaE(1845)
V1.CD38-0_GL0179701	Carbohydrate transport and metabolism	COG0524	Sugar or nucleoside kinase, ribokinase family(8150)
N006A_GL0001148	Nucleotide transport and metabolism	COG0563	Adenylate kinase or related kinase(2729)
NLM017_GL0037511	Signal transduction mechanisms	COG4191	Signal transduction histidine kinase regulating C4-dicarboxylate transport system(3122)
DOM026_GL0003284	Lipid transport and metabolism	COG1250	3-hydroxyacyl-CoA dehydrogenase(1268)
DOM026_GL0003285	Lipid transport and metabolism	COG1024	Enoyl-CoA hydratase/carnithine racemase(1370)
O2.UC18-0_GL0036597	Translation, ribosomal structure and biogenesis	COG0051	Ribosomal protein S10(1476)
DOM026_GL0005631	Translation, ribosomal structure and biogenesis	COG0244	Ribosomal protein L10(1700)
DOM026_GL0005632	Translation, ribosomal structure and biogenesis	COG0222	Ribosomal protein L7/L12(1565)
DOM026_GL0005675	Carbohydrate transport and metabolism	COG1653	ABC-type glycerol-3-phosphate transport system, periplasmic component(15818)
DOM026_GL0006664	General function prediction only	COG0493	NADPH-dependent glutamate synthase beta chain or related oxidoreductase(3364)
[truncated: 17,985 more rows]

## Sheet: Supplementary Table S3
Supplementary Table S3 Change of ComBat normalized protein group intensities under different treatment of sweeteners.
N.S.: Non-significantly changed; S.Increased: significantly increased; S.Decreased: significantly decreased
Top protein ID	COG accession	COG name	COG category	CAZYme	Superkingdom	Phylum	Class	Order	Family	Genus	Species	ACE005	ACE2	ADV	ASP	CYC	ERY	FOS	GLU	HSH	ISO	KES	LAC	MAL	MAN	MFE	NDC	NEO006	NEO2	REB	SAA	SAC05	SAC2	SOR	STE	SUC	THA03	THA2	XYL
BGI-06A_GL0039539	COG0137	Argininosuccinate synthase(1791)	Amino acid transport and metabolism		Bacteria	Firmicutes	Clostridia	Clostridiales	Lachnospiraceae	Roseburia		S.Decreased	N.S.	N.S.	N.S.	N.S.	N.S.	N.S.	N.S.	N.S.	N.S.	N.S.	N.S.	N.S.	N.S.	N.S.	N.S.	N.S.	N.S.	N.S.	N.S.	N.S.	N.S.	N.S.	N.S.	N.S.	N.S.	S.Decreased	N.S.
BGI-06A_GL0041136	COG1145	Ferredoxin(6245)	Energy production and conversion		Bacteria	Firmicutes	Clostridia	Clostridiales				N.S.	N.S.	N.S.	S.Decreased	S.Decreased	N.S.	N.S.	S.Decreased	N.S.	N.S.	N.S.	N.S.	N.S.	N.S.	N.S.	N.S.	N.S.	N.S.	N.S.	N.S.	N.S.	N.S.	N.S.	N.S.	N.S.	N.S.	S.Decreased	N.S.
BGI-06A_GL0041340	COG1148	Heterodisulfide reductase, subunit A (polyferredoxin)(888)	Energy production and conversion		Bacteria	Firmicutes	Clostridia	Clostridiales	Catabacteriaceae	Catabacter	Catabacter hongkongensis	N.S.	N.S.	N.S.	N.S.	N.S.	N.S.	N.S.	N.S.	N.S.	S.Increased	N.S.	N.S.	N.S.	N.S.	N.S.	N.S.	N.S.	N.S.	N.S.	N.S.	N.S.	N.S.	N.S.	N.S.	N.S.	N.S.	N.S.	N.S.
BGI-06A_GL0045256	COG0459	Chaperonin GroEL (HSP60 family)(2675)	Posttranslational modification, protein turnover, chaperones		Bacteria	Firmicutes	Clostridia	Clostridiales				N.S.	N.S.	N.S.	N.S.	N.S.	N.S.	N.S.	N.S.	N.S.	S.Decreased	N.S.	N.S.	N.S.	N.S.	N.S.	N.S.	N.S.	N.S.	N.S.	N.S.	N.S.	N.S.	N.S.	N.S.	N.S.	N.S.	N.S.	N.S.
BGI-17A_GL0008781	COG0457	Tetratricopeptide (TPR) repeat(13357)	General function prediction only		Bacteria	Bacteroidetes	Bacteroidia	Bacteroidales	Bacteroidaceae	Bacteroides		N.S.	N.S.	N.S.	N.S.	N.S.	N.S.	N.S.	N.S.	N.S.	N.S.	S.Increased	N.S.	N.S.	N.S.	N.S.	N.S.	N.S.	N.S.	N.S.	N.S.	N.S.	N.S.	N.S.	N.S.	N.S.	N.S.	N.S.	N.S.
BGI-17A_GL0029933	COG2703	Hemerythrin(291)	Signal transduction mechanisms		Bacteria	Firmicutes	Clostridia	Clostridiales				N.S.	N.S.	N.S.	N.S.	N.S.	N.S.	N.S.	N.S.	N.S.	N.S.	N.S.	N.S.	N.S.	N.S.	N.S.	N.S.	N.S.	N.S.	N.S.	N.S.	N.S.	N.S.	S.Increased	N.S.	N.S.	N.S.	N.S.	N.S.
BGI-28A_GL0035109	COG0540	Aspartate carbamoyltransferase, catalytic chain(1797)	Nucleotide transport and metabolism		Bacteria	Firmicutes	Clostridia	Clostridiales				N.S.	N.S.	N.S.	N.S.	N.S.	N.S.	N.S.	N.S.	N.S.	N.S.	N.S.	N.S.	N.S.	S.Increased	N.S.	N.S.	N.S.	N.S.	N.S.	N.S.	N.S.	N.S.	S.Increased	N.S.	N.S.	N.S.	N.S.	N.S.
BGI002A_GL0016091	COG0443	Molecular chaperone DnaK (HSP70)(4614)	Posttranslational modification, protein turnover, chaperones		Bacteria	Bacteroidetes	Bacteroidia	Bacteroidales	Rikenellaceae	Alistipes	Alistipes putredinis	N.S.	N.S.	S.Decreased	N.S.	S.Decreased	N.S.	N.S.	S.Decreased	S.Decreased	S.Decreased	N.S.	S.Decreased	N.S.	S.Decreased	N.S.	N.S.	N.S.	S.Decreased	N.S.	S.Decreased	N.S.	N.S.	S.Decreased	S.Decreased	S.Decreased	N.S.	N.S.	N.S.
BGI003A_GL0018079	COG0234	Co-chaperonin GroES (HSP10)(1684)	Posttranslational modification, protein turnover, chaperones		Bacteria	Firmicutes	Clostridia	Clostridiales				N.S.	N.S.	N.S.	N.S.	N.S.	N.S.	N.S.	N.S.	N.S.	N.S.	N.S.	N.S.	N.S.	S.Increased	N.S.	N.S.	N.S.	N.S.	N.S.	N.S.	N.S.	N.S.	N.S.	N.S.	N.S.	N.S.	N.S.	N.S.
BGI003A_GL0079101	COG1454	Alcohol dehydrogenase, class IV(6245)	Energy production and conversion		Bacteria	Firmicutes	Clostridia	Clostridiales				N.S.	N.S.	N.S.	N.S.	N.S.	N.S.	N.S.	N.S.	N.S.	N.S.	N.S.	N.S.	N.S.	S.Increased	N.S.	N.S.	N.S.	N.S.	N.S.	N.S.	N.S.	N.S.	N.S.	N.S.	N.S.	N.S.	N.S.	N.S.
DLF002_GL0019484	COG1544	Ribosome-associated translation inhibitor RaiA(1698)	Translation, ribosomal structure and biogenesis		Bacteria	Firmicutes	Clostridia	Clostridiales				N.S.	N.S.	N.S.	N.S.	N.S.	N.S.	N.S.	N.S.	N.S.	N.S.	N.S.	N.S.	N.S.	N.S.	N.S.	N.S.	N.S.	N.S.	N.S.	N.S.	N.S.	N.S.	S.Increased	N.S.	N.S.	N.S.	N.S.	N.S.
DLF014_GL0042112	COG0086	DNA-directed RNA polymerase, beta' subunit/160 kD subunit(3314)	Transcription		Bacteria	Firmicutes	Clostridia	Clostridiales				N.S.	N.S.	N.S.	N.S.	N.S.	N.S.	N.S.	N.S.	N.S.	S.Increased	N.S.	N.S.	N.S.	N.S.	N.S.	N.S.	N.S.	N.S.	N.S.	N.S.	N.S.	N.S.	N.S.	N.S.	N.S.	N.S.	N.S.	N.S.
DLM001_GL0085964	COG1216	Glycosyltransferase, GT2 family(21004)	Carbohydrate transport and metabolism	GT2	Bacteria	Firmicutes	Clostridia	Clostridiales	Ruminococcaceae	Faecalibacterium	Faecalibacterium prausnitzii	N.S.	N.S.	N.S.	S.Decreased	N.S.	N.S.	N.S.	N.S.	N.S.	N.S.	N.S.	N.S.	N.S.	N.S.	N.S.	N.S.	N.S.	N.S.	N.S.	S.Decreased	N.S.	N.S.	N.S.	N.S.	N.S.	N.S.	N.S.	S.Decreased
DLM009_GL0028600	COG1088	dTDP-D-glucose 4,6-dehydratase(3533)	Cell wall/membrane/envelope biogenesis		Bacteria	Firmicutes	Clostridia	Clostridiales				N.S.	N.S.	N.S.	N.S.	N.S.	N.S.	N.S.	N.S.	N.S.	N.S.	N.S.	S.Decreased	N.S.	N.S.	N.S.	N.S.	N.S.	N.S.	N.S.	N.S.	N.S.	N.S.	N.S.	N.S.	N.S.	N.S.	N.S.	N.S.
DLM010_GL0066587	COG0612	Predicted Zn-dependent peptidase(4802)	General function prediction only		Bacteria	Bacteroidetes	Bacteroidia	Bacteroidales	Bacteroidaceae	Bacteroides		N.S.	N.S.	N.S.	N.S.	N.S.	N.S.	S.Increased	N.S.	N.S.	N.S.	N.S.	N.S.	N.S.	N.S.	N.S.	N.S.	N.S.	N.S.	N.S.	N.S.	N.S.	N.S.	N.S.	N.S.	N.S.	N.S.	N.S.	N.S.
DLM010_GL0073996	COG0776	Bacterial nucleoid DNA-binding protein(6276)	Replication, recombination and repair		Bacteria	Firmicutes	Clostridia	Clostridiales				N.S.	N.S.	N.S.	N.S.	N.S.	N.S.	N.S.	N.S.	N.S.	S.Increased	N.S.	N.S.	N.S.	N.S.	N.S.	N.S.	N.S.	N.S.	N.S.	N.S.	N.S.	N.S.	N.S.	N.S.	N.S.	N.S.	N.S.	N.S.
DLM011_GL0005095	COG0782	Transcription elongation factor, GreA/GreB family(2608)	Transcription		Bacteria	Firmicutes	Clostridia	Clostridiales	Ruminococcaceae	Faecalibacterium	Faecalibacterium prausnitzii	N.S.	N.S.	N.S.	S.Decreased	N.S.	N.S.	N.S.	S.Decreased	N.S.	N.S.	N.S.	N.S.	N.S.	S.Decreased	N.S.	N.S.	N.S.	S.Decreased	S.Decreased	S.Decreased	N.S.	N.S.	N.S.	S.Decreased	S.Decreased	N.S.	N.S.	S.Decreased
DLM014_GL0034279	COG0094	Ribosomal protein L5(1702)	Translation, ribosomal structure and biogenesis		Bacteria							N.S.	N.S.	N.S.	N.S.	N.S.	N.S.	N.S.	N.S.	N.S.	N.S.	N.S.	N.S.	N.S.	N.S.	N.S.	N.S.	N.S.	N.S.	N.S.	N.S.	N.S.	N.S.	N.S.	S.Decreased	N.S.	N.S.	N.S.	N.S.
DLM015_GL0014719	COG0480	Translation elongation factor EF-G, a GTPase(5433)	Translation, ribosomal structure and biogenesis		Bacteria	Bacteroidetes	Bacteroidia	Bacteroidales				N.S.	N.S.	N.S.	N.S.	N.S.	N.S.	N.S.	N.S.	N.S.	N.S.	N.S.	N.S.	N.S.	N.S.	N.S.	N.S.	N.S.	N.S.	S.Increased	N.S.	N.S.	N.S.	N.S.	N.S.	N.S.	N.S.	N.S.	N.S.
DLM016_GL0038610	COG0234	Co-chaperonin GroES (HSP10)(1684)	Posttranslational modification, protein turnover, chaperones		Bacteria	Proteobacteria						N.S.	N.S.	N.S.	N.S.	N.S.	N.S.	N.S.	N.S.	N.S.	N.S.	N.S.	N.S.	N.S.	S.Increased	N.S.	N.S.	N.S.	N.S.	N.S.	N.S.	N.S.	N.S.	N.S.	N.S.	N.S.	N.S.	N.S.	N.S.
DLM018_GL0002681	COG0459	Chaperonin GroEL (HSP60 family)(2675)	Posttranslational modification, protein turnover, chaperones		Bacteria	Bacteroidetes	Bacteroidia	Bacteroidales	Prevotellaceae	Prevotella		N.S.	N.S.	N.S.	N.S.	N.S.	N.S.	N.S.	N.S.	N.S.	N.S.	N.S.	N.S.	N.S.	N.S.	N.S.	N.S.	N.S.	N.S.	N.S.	S.Increased	N.S.	N.S.	N.S.	N.S.	N.S.	N.S.	N.S.	N.S.
DLM018_GL0068485	COG1866	Phosphoenolpyruvate carboxykinase, ATP-dependent(1458)	Energy production and conversion		Bacteria	Firmicutes	Clostridia	Clostridiales	Lachnospiraceae		[Eubacterium] rectale	N.S.	N.S.	N.S.	N.S.	N.S.	N.S.	N.S.	N.S.	N.S.	N.S.	N.S.	N.S.	N.S.	N.S.	N.S.	N.S.	N.S.	N.S.	N.S.	N.S.	N.S.	N.S.	S.Increased	N.S.	N.S.	N.S.	N.S.	N.S.
DLM021_GL0048668	COG0228	Ribosomal protein S16(1540)	Translation, ribosomal structure and biogenesis		Bacteria	Firmicutes	Clostridia	Clostridiales	Lachnospiraceae	Roseburia		N.S.	N.S.	N.S.	N.S.	N.S.	N.S.	N.S.	N.S.	N.S.	N.S.	N.S.	N.S.	N.S.	N.S.	N.S.	N.S.	N.S.	N.S.	N.S.	N.S.	N.S.	N.S.	N.S.	N.S.	N.S.	N.S.	N.S.	S.Decreased
DLM021_GL0052113	COG1028	NAD(P)-dependent dehydrogenase, short-chain alcohol dehydrogenase family(12661)	General function prediction only		Bacteria	Bacteroidetes	Bacteroidia	Bacteroidales	Rikenellaceae	Alistipes	Alistipes finegoldii	N.S.	S.Decreased	N.S.	S.Decreased	N.S.	N.S.	S.Decreased	N.S.	N.S.	N.S.	S.Decreased	S.Decreased	S.Decreased	N.S.	N.S.	N.S.	N.S.	N.S.	N.S.	S.Decreased	N.S.	N.S.	N.S.	N.S.	N.S.	N.S.	N.S.	N.S.
DOF003_GL0072986	COG0098	Ribosomal protein S5(1635)	Translation, ribosomal structure and biogenesis		Bacteria	Firmicutes	Clostridia	Clostridiales				N.S.	N.S.	N.S.	N.S.	N.S.	N.S.	N.S.	N.S.	N.S.	S.Increased	N.S.	N.S.	N.S.	N.S.	N.S.	N.S.	N.S.	N.S.	N.S.	N.S.	N.S.	N.S.	N.S.	N.S.	N.S.	N.S.	N.S.	N.S.
DOF006_GL0022141					Bacteria	Firmicutes	Clostridia	Clostridiales				N.S.	N.S.	N.S.	N.S.	N.S.	N.S.	N.S.	N.S.	N.S.	N.S.	N.S.	N.S.	N.S.	S.Decreased	N.S.	N.S.	N.S.	N.S.	N.S.	N.S.	N.S.	N.S.	N.S.	N.S.	N.S.	N.S.	N.S.	N.S.
DOF008_GL0057860	COG0222	Ribosomal protein L7/L12(1565)	Translation, ribosomal structure and biogenesis		Bacteria	Firmicutes	Clostridia	Clostridiales	Ruminococcaceae	Faecalibacterium	Faecalibacterium prausnitzii	N.S.	N.S.	N.S.	N.S.	N.S.	N.S.	N.S.	N.S.	N.S.	N.S.	N.S.	N.S.	N.S.	N.S.	N.S.	N.S.	N.S.	N.S.	N.S.	N.S.	N.S.	N.S.	N.S.	N.S.	N.S.	N.S.	N.S.	S.Decreased
DOF009_GL0063683	COG0103	Ribosomal protein S9(1679)	Translation, ribosomal structure and biogenesis		Bacteria	Firmicutes	Clostridia	Clostridiales	Ruminococcaceae	Faecalibacterium	Faecalibacterium prausnitzii	N.S.	N.S.	N.S.	N.S.	N.S.	N.S.	N.S.	N.S.	N.S.	N.S.	N.S.	N.S.	N.S.	N.S.	S.Increased	N.S.	N.S.	N.S.	N.S.	N.S.	N.S.	N.S.	N.S.	N.S.	N.S.	N.S.	N.S.	N.S.
DOF012_GL0009489	COG4372	Uncharacterized conserved protein, contains DUF3084 domain(3151)	Function unknown		Bacteria							N.S.	N.S.	N.S.	N.S.	N.S.	N.S.	N.S.	N.S.	N.S.	N.S.	N.S.	N.S.	N.S.	N.S.	S.Increased	N.S.	N.S.	N.S.	N.S.	N.S.	N.S.	N.S.	N.S.	N.S.	N.S.	N.S.	N.S.	N.S.
DOF012_GL0013677	COG0115	Branched-chain amino acid aminotransferase/4-amino-4-deoxychorismate lyase(2456)	Coenzyme transport and metabolism		Bacteria	Bacteroidetes	Bacteroidia	Bacteroidales				N.S.	N.S.	N.S.	N.S.	N.S.	N.S.	N.S.	N.S.	N.S.	N.S.	N.S.	N.S.	N.S.	N.S.	N.S.	N.S.	N.S.	N.S.	S.Increased	N.S.	N.S.	N.S.	N.S.	N.S.	N.S.	N.S.	N.S.	N.S.
DOF012_GL0039065	COG0191	Fructose/tagatose bisphosphate aldolase(3616)	Carbohydrate transport and metabolism		Bacteria	Firmicutes	Clostridia	Clostridiales				N.S.	N.S.	N.S.	N.S.	N.S.	N.S.	N.S.	N.S.	N.S.	S.Increased	N.S.	N.S.	S.Increased	N.S.	N.S.	N.S.	N.S.	N.S.	N.S.	N.S.	N.S.	N.S.	N.S.	N.S.	N.S.	N.S.	N.S.	N.S.
DOF012_GL0049886	COG1053	Succinate dehydrogenase/fumarate reductase, flavoprotein subunit(4731)	Energy production and conversion		Bacteria							N.S.	N.S.	N.S.	N.S.	N.S.	N.S.	S.Decreased	N.S.	N.S.	N.S.	S.Decreased	N.S.	N.S.	N.S.	N.S.	N.S.	N.S.	N.S.	N.S.	N.S.	N.S.	N.S.	N.S.	N.S.	N.S.	N.S.	N.S.	N.S.
DOF013_GL0012887	COG0039	Malate/lactate dehydrogenase(2438)	Energy production and conversion		Bacteria	Bacteroidetes	Bacteroidia	Bacteroidales				N.S.	N.S.	N.S.	N.S.	N.S.	N.S.	N.S.	N.S.	N.S.	N.S.	N.S.	N.S.	N.S.	N.S.	N.S.	N.S.	N.S.	N.S.	S.Increased	N.S.	N.S.	N.S.	N.S.	N.S.	N.S.	N.S.	N.S.	N.S.
DOM001_GL0040324	COG1629	Outer membrane receptor proteins, mostly Fe transport(10499)	Inorganic ion transport and metabolism		Bacteria	Bacteroidetes	Bacteroidia	Bacteroidales				N.S.	N.S.	N.S.	N.S.	N.S.	N.S.	N.S.	N.S.	N.S.	N.S.	N.S.	N.S.	N.S.	N.S.	N.S.	N.S.	N.S.	N.S.	S.Increased	N.S.	N.S.	N.S.	N.S.	N.S.	N.S.	N.S.	N.S.	N.S.
DOM005_GL0005291	COG2190	Phosphotransferase system IIA component(2932)	Carbohydrate transport and metabolism		Bacteria	Proteobacteria						N.S.	N.S.	N.S.	N.S.	N.S.	N.S.	S.Decreased	N.S.	N.S.	N.S.	N.S.	N.S.	N.S.	S.Increased	N.S.	N.S.	N.S.	N.S.	N.S.	N.S.	N.S.	N.S.	N.S.	N.S.	N.S.	N.S.	N.S.	N.S.
DOM005_GL0010478	COG3023	N-acetyl-anhydromuramyl-L-alanine amidase AmpD(2788)	Cell wall/membrane/envelope biogenesis	GH97	Bacteria	Bacteroidetes	Bacteroidia	Bacteroidales	Bacteroidaceae	Bacteroides	Bacteroides graminisolvens	N.S.	N.S.	N.S.	N.S.	N.S.	N.S.	N.S.	N.S.	S.Increased	N.S.	N.S.	N.S.	N.S.	N.S.	N.S.	N.S.	N.S.	N.S.	N.S.	N.S.	N.S.	N.S.	N.S.	N.S.	N.S.	N.S.	N.S.	N.S.
DOM005_GL0023827	COG0012	Ribosome-binding ATPase YchF, GTP1/OBG family(2453)	Translation, ribosomal structure and biogenesis		Bacteria	Proteobacteria	Gammaproteobacteria	Vibrionales	Vibrionaceae	Vibrio		N.S.	N.S.	N.S.	N.S.	N.S.	N.S.	S.Increased	N.S.	N.S.	N.S.	N.S.	N.S.	N.S.	N.S.	N.S.	N.S.	N.S.	N.S.	N.S.	N.S.	N.S.	N.S.	N.S.	N.S.	N.S.	N.S.	N.S.	N.S.
DOM005_GL0027632	COG0166	Glucose-6-phosphate isomerase(2605)	Carbohydrate transport and metabolism		Bacteria							N.S.	N.S.	N.S.	N.S.	N.S.	N.S.	N.S.	N.S.	N.S.	N.S.	N.S.	N.S.	N.S.	S.Increased	N.S.	N.S.	N.S.	N.S.	N.S.	N.S.	N.S.	N.S.	N.S.	N.S.	N.S.	N.S.	N.S.	N.S.
DOM010_GL0046761	COG0233	Ribosome recycling factor(1910)	Translation, ribosomal structure and biogenesis		Bacteria	Bacteroidetes	Bacteroidia	Bacteroidales	Rikenellaceae	Alistipes	Alistipes finegoldii	N.S.	N.S.	N.S.	N.S.	N.S.	N.S.	S.Decreased	N.S.	N.S.	S.Decreased	S.Decreased	S.Decreased	S.Decreased	S.Decreased	N.S.	N.S.	N.S.	N.S.	N.S.	N.S.	N.S.	N.S.	N.S.	N.S.	N.S.	N.S.	N.S.	N.S.
DOM010_GL0051236					Bacteria	Firmicutes	Clostridia	Clostridiales	Lachnospiraceae	Blautia	Blautia obeum	N.S.	N.S.	N.S.	N.S.	N.S.	N.S.	N.S.	N.S.	N.S.	N.S.	N.S.	N.S.	N.S.	N.S.	N.S.	N.S.	N.S.	N.S.	N.S.	N.S.	N.S.	N.S.	S.Increased	N.S.	N.S.	N.S.	N.S.	N.S.
DOM012_GL0000749	COG1932	Phosphoserine aminotransferase(1828)	Coenzyme transport and metabolism		Bacteria	Firmicutes	Clostridia	Clostridiales	Lachnospiraceae	Roseburia		N.S.	N.S.	N.S.	N.S.	N.S.	N.S.	S.Decreased	N.S.	N.S.	N.S.	N.S.	N.S.	S.Decreased	N.S.	N.S.	N.S.	N.S.	N.S.	N.S.	N.S.	N.S.	N.S.	N.S.	N.S.	N.S.	N.S.	N.S.	N.S.
DOM012_GL0021045	COG0116	23S rRNA G2445 N2-methylase RlmL(1661)	Translation, ribosomal structure and biogenesis		Bacteria	Bacteroidetes	Bacteroidia	Bacteroidales	Bacteroidaceae	Bacteroides		N.S.	N.S.	N.S.	N.S.	N.S.	N.S.	N.S.	N.S.	N.S.	N.S.	S.Increased	N.S.	N.S.	N.S.	N.S.	N.S.	N.S.	N.S.	N.S.	N.S.	N.S.	N.S.	N.S.	N.S.	N.S.	N.S.	N.S.	N.S.
DOM012_GL0043882	COG0198	Ribosomal protein L24(1596)	Translation, ribosomal structure and biogenesis		Bacteria	Firmicutes	Clostridia	Clostridiales	Ruminococcaceae	Faecalibacterium	Faecalibacterium prausnitzii	N.S.	N.S.	N.S.	S.Decreased	N.S.	N.S.	N.S.	N.S.	N.S.	N.S.	N.S.	N.S.	N.S.	N.S.	N.S.	N.S.	N.S.	S.Decreased	N.S.	N.S.	N.S.	N.S.	N.S.	N.S.	N.S.	N.S.	N.S.	S.Decreased
DOM013_GL0034020	COG0183	Acetyl-CoA acetyltransferase(2274)	Lipid transport and metabolism		Bacteria	Firmicutes	Clostridia	Clostridiales	Ruminococcaceae	Faecalibacterium	Faecalibacterium prausnitzii	N.S.	N.S.	N.S.	N.S.	N.S.	N.S.	N.S.	N.S.	N.S.	N.S.	N.S.	N.S.	N.S.	N.S.	S.Increased	N.S.	N.S.	N.S.	N.S.	N.S.	N.S.	N.S.	N.S.	S.Increased	N.S.	N.S.	N.S.	N.S.
DOM014_GL0002458	COG1841	Ribosomal protein L30/L7E(1102)	Translation, ribosomal structure and biogenesis		Bacteria	Bacteroidetes	Bacteroidia	Bacteroidales	Bacteroidaceae	Bacteroides		N.S.	N.S.	N.S.	N.S.	N.S.	N.S.	N.S.	N.S.	N.S.	N.S.	N.S.	N.S.	N.S.	N.S.	N.S.	N.S.	N.S.	N.S.	S.Decreased	N.S.	N.S.	N.S.	N.S.	S.Decreased	N.S.	N.S.	N.S.	N.S.
DOM014_GL0019390	COG0524	Sugar or nucleoside kinase, ribokinase family(8150)	Carbohydrate transport and metabolism		Bacteria	Bacteroidetes	Bacteroidia	Bacteroidales	Bacteroidaceae	Bacteroides		N.S.	N.S.	N.S.	N.S.	N.S.	N.S.	N.S.	N.S.	N.S.	N.S.	S.Increased	N.S.	N.S.	N.S.	N.S.	N.S.	N.S.	N.S.	N.S.	N.S.	N.S.	N.S.	N.S.	N.S.	N.S.	N.S.	N.S.	N.S.
DOM015_GL0006994	COG1187	16S rRNA U516 pseudouridylate synthase RsuA and related 23S rRNA U2605, pseudouridylate synthases(3748)	Translation, ribosomal structure and biogenesis		Bacteria	Bacteroidetes	Bacteroidia	Bacteroidales	Bacteroidaceae	Bacteroides	Bacteroides massiliensis	N.S.	N.S.	N.S.	N.S.	N.S.	N.S.	S.Increased	N.S.	N.S.	N.S.	N.S.	N.S.	N.S.	N.S.	N.S.	N.S.	N.S.	N.S.	S.Decreased	N.S.	N.S.	N.S.	N.S.	N.S.	N.S.	N.S.	N.S.	N.S.
DOM015_GL0024055					Bacteria	Firmicutes	Clostridia	Clostridiales	Ruminococcaceae	Faecalibacterium	Faecalibacterium prausnitzii	N.S.	N.S.	N.S.	N.S.	N.S.	N.S.	N.S.	N.S.	N.S.	N.S.	N.S.	N.S.	N.S.	N.S.	N.S.	N.S.	N.S.	N.S.	N.S.	N.S.	N.S.	N.S.	N.S.	N.S.	N.S.	N.S.	N.S.	S.Decreased
DOM016_GL0087681	COG1251	NAD(P)H-nitrite reductase, large subunit(1626)	Energy production and conversion		Bacteria	Fusobacteria	Fusobacteriia	Fusobacteriales	Fusobacteriaceae	Fusobacterium	Fusobacterium mortiferum	N.S.	N.S.	N.S.	N.S.	N.S.	N.S.	N.S.	N.S.	N.S.	N.S.	N.S.	N.S.	N.S.	S.Increased	N.S.	N.S.	N.S.	N.S.	N.S.	N.S.	N.S.	N.S.	N.S.	N.S.	N.S.	N.S.	N.S.	N.S.
DOM017_GL0073173	COG1013	Pyruvate:ferredoxin oxidoreductase or related 2-oxoacid:ferredoxin oxidoreductase, beta subunit(1873)	Energy production and conversion		Bacteria	Bacteroidetes	Bacteroidia	Bacteroidales	Bacteroidaceae	Bacteroides		N.S.	N.S.	N.S.	N.S.	N.S.	N.S.	N.S.	N.S.	S.Decreased	N.S.	N.S.	N.S.	N.S.	N.S.	N.S.	N.S.	N.S.	N.S.	N.S.	N.S.	N.S.	N.S.	S.Decreased	S.Increased	N.S.	N.S.	N.S.	N.S.
DOM019_GL0027166	COG0191	Fructose/tagatose bisphosphate aldolase(3616)	Carbohydrate transport and metabolism		Bacteria	Bacteroidetes	Bacteroidia	Bacteroidales	Bacteroidaceae	Bacteroides		N.S.	N.S.	N.S.	N.S.	N.S.	N.S.	S.Increased	N.S.	N.S.	N.S.	N.S.	N.S.	N.S.	N.S.	N.S.	N.S.	N.S.	N.S.	N.S.	N.S.	N.S.	N.S.	N.S.	N.S.	N.S.	N.S.	N.S.	N.S.
DOM025_GL0007834	COG0234	Co-chaperonin GroES (HSP10)(1684)	Posttranslational modification, protein turnover, chaperones		Bacteria	Bacteroidetes	Bacteroidia	Bacteroidales	Rikenellaceae	Alistipes	Alistipes finegoldii	N.S.	S.Decreased	N.S.	N.S.	N.S.	N.S.	N.S.	N.S.	N.S.	N.S.	N.S.	N.S.	N.S.	N.S.	N.S.	N.S.	N.S.	N.S.	N.S.	N.S.	N.S.	N.S.	N.S.	N.S.	N.S.	N.S.	N.S.	N.S.
DOM026_GL0005632	COG0222	Ribosomal protein L7/L12(1565)	Translation, ribosomal structure and biogenesis		Bacteria	Firmicutes						N.S.	N.S.	N.S.	N.S.	N.S.	N.S.	N.S.	N.S.	N.S.	N.S.	N.S.	N.S.	N.S.	N.S.	N.S.	N.S.	N.S.	N.S.	N.S.	N.S.	N.S.	N.S.	N.S.	N.S.	N.S.	N.S.	N.S.	S.Increased
ED10A_GL0067342	COG4822	Cobalamin biosynthesis protein CbiK, Co2+ chelatase(1154)	Coenzyme transport and metabolism		Bacteria	Firmicutes	Clostridia	Clostridiales	Ruminococcaceae	Faecalibacterium	Faecalibacterium prausnitzii	N.S.	N.S.	N.S.	S.Decreased	N.S.	N.S.	N.S.	N.S.	N.S.	N.S.	N.S.	N.S.	N.S.	N.S.	N.S.	N.S.	N.S.	N.S.	S.Decreased	S.Decreased	N.S.	N.S.	N.S.	N.S.	N.S.	N.S.	N.S.	S.Decreased
ED10A_GL0111621	COG0334	Glutamate dehydrogenase/leucine dehydrogenase(2586)	Amino acid transport and metabolism		Bacteria							N.S.	N.S.	N.S.	N.S.	N.S.	N.S.	N.S.	N.S.	N.S.	N.S.	N.S.	N.S.	N.S.	N.S.	N.S.	N.S.	N.S.	N.S.	N.S.	N.S.	N.S.	N.S.	N.S.	N.S.	N.S.	N.S.	N.S.	S.Increased
ED11A_GL0014375	COG0505	Carbamoylphosphate synthase small subunit(1827)	Nucleotide transport and metabolism		Bacteria	Firmicutes	Clostridia	Clostridiales				N.S.	N.S.	N.S.	N.S.	N.S.	N.S.	N.S.	N.S.	N.S.	N.S.	N.S.	S.Increased	N.S.	N.S.	N.S.	N.S.	N.S.	N.S.	N.S.	N.S.	N.S.	N.S.	N.S.	N.S.	N.S.	N.S.	N.S.	N.S.
ED11A_GL0043483	COG2407	L-fucose isomerase or related protein(2583)	Carbohydrate transport and metabolism		Bacteria	Bacteroidetes	Bacteroidia	Bacteroidales	Bacteroidaceae	Bacteroides		N.S.	N.S.	N.S.	N.S.	N.S.	N.S.	N.S.	S.Decreased	N.S.	N.S.	N.S.	N.S.	N.S.	N.S.	N.S.	N.S.	N.S.	N.S.	N.S.	N.S.	N.S.	N.S.	N.S.	N.S.	N.S.	N.S.	N.S.	N.S.
ED12A_GL0015858	COG1448	Aspartate/tyrosine/aromatic aminotransferase(388)	Amino acid transport and metabolism		Bacteria	Proteobacteria						N.S.	N.S.	N.S.	N.S.	N.S.	N.S.	N.S.	N.S.	N.S.	N.S.	N.S.	N.S.	N.S.	S.Increased	N.S.	N.S.	N.S.	N.S.	N.S.	N.S.	N.S.	N.S.	N.S.	N.S.	N.S.	N.S.	N.S.	N.S.
ED14A_GL0028024	COG2885	Outer membrane protein OmpA and related peptidoglycan-associated (lipo)proteins(5834)	Cell wall/membrane/envelope biogenesis		Bacteria	Bacteroidetes	Bacteroidia	Bacteroidales	Bacteroidaceae	Bacteroides		N.S.	N.S.	N.S.	N.S.	N.S.	N.S.	S.Increased	N.S.	N.S.	N.S.	N.S.	N.S.	N.S.	N.S.	N.S.	N.S.	N.S.	N.S.	N.S.	N.S.	N.S.	N.S.	N.S.	N.S.	N.S.	N.S.	N.S.	N.S.
ED15A_GL0009285	COG0282	Acetate kinase(2573)	Energy production and conversion		Bacteria	Firmicutes	Clostridia	Clostridiales				N.S.	N.S.	N.S.	N.S.	S.Decreased	S.Decreased	S.Decreased	S.Decreased	S.Decreased	S.Decreased	N.S.	S.Decreased	S.Decreased	N.S.	S.Decreased	N.S.	S.Decreased	S.Decreased	N.S.	S.Decreased	S.Decreased	S.Decreased	N.S.	N.S.	S.Decreased	S.Decreased	S.Decreased	N.S.
ED19A_GL0034308	COG0094	Ribosomal protein L5(1702)	Translation, ribosomal structure and biogenesis		Bacteria	Proteobacteria	Gammaproteobacteria					N.S.	N.S.	N.S.	N.S.	N.S.	N.S.	N.S.	N.S.	N.S.	N.S.	N.S.	N.S.	N.S.	S.Increased	N.S.	N.S.	N.S.	N.S.	N.S.	N.S.	N.S.	N.S.	N.S.	N.S.	N.S.	N.S.	N.S.	N.S.
ED20A_GL0005149	COG1960	Acyl-CoA dehydrogenase related to the alkylation response protein AidB(2224)	Lipid transport and metabolism		Bacteria	Firmicutes	Clostridia	Clostridiales	Ruminococcaceae	Subdoligranulum	Subdoligranulum variabile	N.S.	N.S.	N.S.	N.S.	N.S.	N.S.	N.S.	N.S.	N.S.	N.S.	N.S.	N.S.	N.S.	N.S.	S.Increased	N.S.	N.S.	N.S.	N.S.	N.S.	N.S.	N.S.	N.S.	N.S.	N.S.	N.S.	N.S.	N.S.
ED20A_GL0036019	COG1080	Phosphoenolpyruvate-protein kinase (PTS system EI component in bacteria)(4879)	Carbohydrate transport and metabolism		Bacteria	Proteobacteria						N.S.	N.S.	N.S.	N.S.	N.S.	N.S.	S.Decreased	S.Decreased	N.S.	N.S.	S.Decreased	S.Decreased	N.S.	N.S.	N.S.	N.S.	N.S.	N.S.	N.S.	N.S.	N.S.	N.S.	N.S.	N.S.	N.S.	N.S.	N.S.	N.S.
HT14A_GL0057470	COG3411	(2Fe-2S) ferredoxin(1977)	Energy production and conversion		Bacteria	Firmicutes	Clostridia	Clostridiales				N.S.	N.S.	N.S.	N.S.	N.S.	N.S.	N.S.	N.S.	N.S.	N.S.	N.S.	N.S.	N.S.	N.S.	N.S.	N.S.	N.S.	N.S.	N.S.	N.S.	N.S.	N.S.	N.S.	N.S.	N.S.	N.S.	S.Increased	N.S.
HT25A_GL0006284	COG0834	ABC-type amino acid transport/signal transduction system, periplasmic component/domain(7415)	Signal transduction mechanisms		Bacteria	Firmicutes	Clostridia	Clostridiales				N.S.	N.S.	N.S.	N.S.	N.S.	N.S.	N.S.	N.S.	N.S.	S.Decreased	N.S.	N.S.	N.S.	N.S.	N.S.	N.S.	N.S.	N.S.	N.S.	N.S.	N.S.	N.S.	N.S.	N.S.	N.S.	N.S.	N.S.	N.S.
HT25A_GL0008528	COG4822	Cobalamin biosynthesis protein CbiK, Co2+ chelatase(1154)	Coenzyme transport and metabolism		Bacteria	Firmicutes	Clostridia	Clostridiales				N.S.	N.S.	N.S.	N.S.	N.S.	N.S.	N.S.	N.S.	N.S.	S.Decreased	N.S.	N.S.	S.Decreased	N.S.	N.S.	N.S.	N.S.	N.S.	N.S.	N.S.	N.S.	N.S.	N.S.	N.S.	N.S.	N.S.	N.S.	N.S.
HT25A_GL0009426	COG0047	Phosphoribosylformylglycinamidine (FGAM) synthase, glutamine amidotransferase domain(3207)	Nucleotide transport and metabolism		Bacteria							N.S.	N.S.	N.S.	N.S.	N.S.	N.S.	N.S.	N.S.	N.S.	N.S.	N.S.	N.S.	N.S.	S.Decreased	N.S.	N.S.	N.S.	N.S.	N.S.	N.S.	N.S.	N.S.	N.S.	N.S.	N.S.	N.S.	N.S.	N.S.
HT25A_GL0024053	COG0126	3-phosphoglycerate kinase(2251)	Carbohydrate transport and metabolism		Bacteria	Firmicutes	Clostridia	Clostridiales				N.S.	N.S.	S.Decreased	S.Decreased	S.Decreased	S.Decreased	N.S.	S.Decreased	S.Decreased	S.Decreased	S.Decreased	S.Decreased	S.Decreased	S.Decreased	S.Decreased	S.Decreased	N.S.	S.Decreased	N.S.	N.S.	N.S.	N.S.	S.Decreased	N.S.	N.S.	N.S.	S.Decreased	N.S.
HT25A_GL0029364	COG0459	Chaperonin GroEL (HSP60 family)(2675)	Posttranslational modification, protein turnover, chaperones		Bacteria	Firmicutes	Clostridia	Clostridiales				N.S.	N.S.	N.S.	N.S.	N.S.	N.S.	S.Decreased	N.S.	S.Decreased	S.Decreased	N.S.	S.Decreased	S.Decreased	S.Decreased	S.Decreased	N.S.	N.S.	N.S.	N.S.	N.S.	N.S.	N.S.	S.Decreased	N.S.	N.S.	N.S.	N.S.	N.S.
HT25A_GL0087719	COG0592	DNA polymerase III sliding clamp (beta) subunit, PCNA homolog(2916)	Replication, recombination and repair		Bacteria	Firmicutes						N.S.	N.S.	N.S.	N.S.	N.S.	N.S.	S.Decreased	N.S.	S.Decreased	S.Decreased	S.Decreased	S.Decreased	N.S.	N.S.	S.Decreased	N.S.	N.S.	N.S.	N.S.	N.S.	N.S.	S.Decreased	S.Decreased	N.S.	S.Decreased	N.S.	N.S.	N.S.
HT25A_GL0108527	COG0554	Glycerol kinase(2030)	Energy production and conversion		Bacteria	Firmicutes	Clostridia	Clostridiales				N.S.	N.S.	N.S.	N.S.	N.S.	N.S.	S.Decreased	S.Decreased	S.Decreased	S.Decreased	N.S.	S.Decreased	S.Decreased	S.Decreased	N.S.	N.S.	N.S.	N.S.	N.S.	N.S.	N.S.	N.S.	S.Decreased	N.S.	N.S.	N.S.	N.S.	N.S.
HT25A_GL0120367					Bacteria	Firmicutes	Clostridia	Clostridiales				N.S.	N.S.	N.S.	N.S.	S.Decreased	N.S.	S.Decreased	N.S.	N.S.	S.Decreased	S.Decreased	S.Decreased	S.Decreased	N.S.	N.S.	N.S.	N.S.	N.S.	N.S.	N.S.	N.S.	N.S.	S.Decreased	N.S.	N.S.	N.S.	N.S.	N.S.
MH0001_GL0000641	COG0099	Ribosomal protein S13(1574)	Translation, ribosomal structure and biogenesis		Bacteria	Firmicutes	Clostridia	Clostridiales				N.S.	N.S.	N.S.	N.S.	N.S.	N.S.	N.S.	N.S.	N.S.	N.S.	N.S.	N.S.	N.S.	N.S.	N.S.	N.S.	N.S.	N.S.	N.S.	N.S.	N.S.	N.S.	S.Increased	N.S.	N.S.	N.S.	N.S.	N.S.
MH0001_GL0018524	COG0222	Ribosomal protein L7/L12(1565)	Translation, ribosomal structure and biogenesis		Bacteria	Firmicutes	Clostridia	Clostridiales	Ruminococcaceae	Faecalibacterium	Faecalibacterium prausnitzii	N.S.	N.S.	N.S.	N.S.	N.S.	N.S.	N.S.	N.S.	N.S.	N.S.	N.S.	N.S.	N.S.	N.S.	N.S.	N.S.	N.S.	N.S.	N.S.	N.S.	N.S.	N.S.	S.Increased	N.S.	N.S.	N.S.	N.S.	N.S.
MH0002_GL0001636	COG0673	Predicted dehydrogenase(10872)	General function prediction only		Bacteria	Bacteroidetes	Bacteroidia	Bacteroidales	Rikenellaceae	Alistipes	Alistipes finegoldii	N.S.	S.Decreased	N.S.	N.S.	N.S.	N.S.	N.S.	N.S.	N.S.	N.S.	N.S.	N.S.	N.S.	N.S.	N.S.	N.S.	N.S.	N.S.	N.S.	N.S.	N.S.	N.S.	N.S.	N.S.	N.S.	N.S.	N.S.	N.S.
MH0002_GL0001930	COG0050	Translation elongation factor EF-Tu, a GTPase(2272)	Translation, ribosomal structure and biogenesis		Bacteria	Firmicutes	Clostridia	Clostridiales	Ruminococcaceae	Subdoligranulum	Subdoligranulum variabile	N.S.	N.S.	N.S.	N.S.	N.S.	N.S.	N.S.	N.S.	N.S.	N.S.	N.S.	N.S.	N.S.	N.S.	S.Increased	N.S.	N.S.	N.S.	N.S.	N.S.	N.S.	N.S.	N.S.	N.S.	N.S.	N.S.	N.S.	N.S.
MH0002_GL0002353	COG0172	Seryl-tRNA synthetase(2788)	Translation, ribosomal structure and biogenesis		Bacteria							N.S.	N.S.	N.S.	N.S.	N.S.	N.S.	N.S.	N.S.	N.S.	N.S.	S.Increased	N.S.	N.S.	N.S.	N.S.	N.S.	N.S.	N.S.	N.S.	N.S.	N.S.	N.S.	N.S.	N.S.	N.S.	N.S.	N.S.	N.S.
MH0002_GL0004276	COG0527	Aspartokinase(3171)	Amino acid transport and metabolism		Bacteria							N.S.	N.S.	N.S.	N.S.	N.S.	N.S.	S.Increased	N.S.	N.S.	N.S.	N.S.	N.S.	N.S.	N.S.	N.S.	N.S.	N.S.	N.S.	N.S.	N.S.	N.S.	N.S.	N.S.	N.S.	N.S.	N.S.	N.S.	N.S.
MH0002_GL0007104	COG3630	Na+-transporting methylmalonyl-CoA/oxaloacetate decarboxylase, gamma subunit(381)	Energy production and conversion		Bacteria	Bacteroidetes	Bacteroidia	Bacteroidales	Bacteroidaceae	Bacteroides		N.S.	N.S.	N.S.	N.S.	N.S.	N.S.	N.S.	N.S.	N.S.	S.Decreased	N.S.	N.S.	N.S.	N.S.	N.S.	N.S.	N.S.	N.S.	N.S.	N.S.	N.S.	N.S.	N.S.	N.S.	N.S.	N.S.	N.S.	N.S.
MH0002_GL0010047	COG2017	Galactose mutarotase or related enzyme(3883)	Carbohydrate transport and metabolism		Bacteria	Bacteroidetes	Bacteroidia	Bacteroidales	Bacteroidaceae	Bacteroides		N.S.	N.S.	N.S.	N.S.	N.S.	N.S.	N.S.	N.S.	N.S.	N.S.	S.Increased	N.S.	N.S.	N.S.	N.S.	N.S.	N.S.	N.S.	N.S.	N.S.	N.S.	N.S.	N.S.	N.S.	N.S.	N.S.	N.S.	N.S.
MH0002_GL0012696	COG0152	Phosphoribosylaminoimidazole-succinocarboxamide synthase(1792)	Nucleotide transport and metabolism		Bacteria	Bacteroidetes	Bacteroidia	Bacteroidales	Rikenellaceae	Alistipes		N.S.	N.S.	N.S.	N.S.	N.S.	N.S.	S.Decreased	N.S.	N.S.	N.S.	N.S.	N.S.	S.Decreased	N.S.	N.S.	N.S.	N.S.	N.S.	N.S.	N.S.	N.S.	N.S.	N.S.	N.S.	N.S.	N.S.	N.S.	N.S.
MH0002_GL0012728	COG0532	Translation initiation factor IF-2, a GTPase(2848)	Translation, ribosomal structure and biogenesis		Bacteria	Bacteroidetes	Bacteroidia	Bacteroidales	Bacteroidaceae	Bacteroides		N.S.	N.S.	N.S.	N.S.	N.S.	N.S.	N.S.	N.S.	N.S.	N.S.	S.Increased	N.S.	N.S.	N.S.	N.S.	N.S.	N.S.	N.S.	N.S.	N.S.	N.S.	N.S.	N.S.	N.S.	N.S.	N.S.	N.S.	N.S.
MH0002_GL0012965	COG1729	Periplasmic TolA-binding protein (function unknown)(1006)	General function prediction only		Bacteria	Bacteroidetes	Bacteroidia	Bacteroidales	Rikenellaceae	Alistipes	Alistipes finegoldii	N.S.	N.S.	N.S.	N.S.	N.S.	N.S.	S.Decreased	N.S.	N.S.	N.S.	N.S.	S.Decreased	N.S.	N.S.	N.S.	N.S.	N.S.	N.S.	N.S.	N.S.	N.S.	N.S.	N.S.	N.S.	N.S.	N.S.	N.S.	N.S.
MH0002_GL0013099	COG0469	Pyruvate kinase(993)	Carbohydrate transport and metabolism		Bacteria	Bacteroidetes	Bacteroidia	Bacteroidales	Bacteroidaceae	Bacteroides		N.S.	N.S.	N.S.	N.S.	N.S.	N.S.	N.S.	S.Increased	N.S.	N.S.	N.S.	N.S.	N.S.	N.S.	N.S.	N.S.	N.S.	N.S.	N.S.	N.S.	N.S.	N.S.	N.S.	N.S.	N.S.	N.S.	N.S.	N.S.
MH0002_GL0016297	COG0056	FoF1-type ATP synthase, alpha subunit(1572)	Energy production and conversion		Bacteria	Bacteroidetes	Bacteroidia	Bacteroidales	Bacteroidaceae	Bacteroides		N.S.	N.S.	N.S.	N.S.	N.S.	N.S.	N.S.	S.Increased	N.S.	N.S.	N.S.	N.S.	N.S.	N.S.	N.S.	N.S.	N.S.	N.S.	N.S.	N.S.	N.S.	N.S.	N.S.	N.S.	N.S.	N.S.	N.S.	N.S.
MH0002_GL0016379	COG0845	Multidrug efflux pump subunit AcrA (membrane-fusion protein)(10431)	Defense mechanisms		Bacteria	Bacteroidetes	Bacteroidia	Bacteroidales	Bacteroidaceae	Bacteroides		N.S.	N.S.	N.S.	N.S.	N.S.	N.S.	N.S.	S.Increased	N.S.	N.S.	N.S.	N.S.	N.S.	N.S.	N.S.	N.S.	N.S.	N.S.	N.S.	N.S.	N.S.	N.S.	N.S.	N.S.	N.S.	N.S.	N.S.	N.S.
MH0002_GL0017503	COG2878	Na+-translocating ferredoxin:NAD+ oxidoreductase RNF, RnfB subunit(1523)	Energy production and conversion		Bacteria	Firmicutes	Clostridia	Clostridiales				N.S.	N.S.	N.S.	N.S.	N.S.	N.S.	N.S.	S.Decreased	N.S.	S.Decreased	N.S.	N.S.	S.Decreased	N.S.	N.S.	N.S.	N.S.	N.S.	N.S.	N.S.	S.Decreased	S.Decreased	N.S.	N.S.	N.S.	S.Decreased	N.S.	S.Decreased
MH0002_GL0023364	COG0103	Ribosomal protein S9(1679)	Translation, ribosomal structure and biogenesis		Bacteria	Firmicutes	Clostridia	Clostridiales				N.S.	N.S.	N.S.	N.S.	N.S.	N.S.	N.S.	N.S.	N.S.	N.S.	N.S.	N.S.	N.S.	N.S.	N.S.	N.S.	N.S.	N.S.	N.S.	N.S.	N.S.	N.S.	S.Increased	N.S.	N.S.	N.S.	N.S.	N.S.
MH0002_GL0026257	COG0274	Deoxyribose-phosphate aldolase(2110)	Nucleotide transport and metabolism		Bacteria	Bacteroidetes	Bacteroidia	Bacteroidales	Bacteroidaceae	Bacteroides		N.S.	N.S.	N.S.	N.S.	N.S.	N.S.	N.S.	S.Increased	S.Increased	N.S.	S.Increased	N.S.	N.S.	N.S.	N.S.	N.S.	N.S.	N.S.	N.S.	N.S.	N.S.	N.S.	N.S.	N.S.	N.S.	N.S.	N.S.	N.S.
MH0002_GL0031554	COG2873	O-acetylhomoserine/O-acetylserine sulfhydrylase, pyridoxal phosphate-dependent(2768)	Amino acid transport and metabolism		Bacteria	Bacteroidetes	Bacteroidia	Bacteroidales	Rikenellaceae	Alistipes	Alistipes finegoldii	S.Decreased	N.S.	N.S.	N.S.	N.S.	N.S.	N.S.	N.S.	N.S.	S.Decreased	S.Decreased	S.Decreased	S.Decreased	N.S.	N.S.	N.S.	N.S.	N.S.	N.S.	N.S.	N.S.	N.S.	N.S.	N.S.	N.S.	N.S.	N.S.	N.S.
MH0002_GL0031900	COG4372	Uncharacterized conserved protein, contains DUF3084 domain(3151)	Function unknown		Bacteria	Bacteroidetes	Bacteroidia	Bacteroidales	Bacteroidaceae	Bacteroides		N.S.	N.S.	N.S.	N.S.	N.S.	N.S.	N.S.	N.S.	N.S.	N.S.	S.Increased	N.S.	N.S.	N.S.	N.S.	N.S.	N.S.	N.S.	N.S.	N.S.	N.S.	N.S.	N.S.	N.S.	N.S.	N.S.	N.S.	N.S.
MH0002_GL0033155	COG1932	Phosphoserine aminotransferase(1828)	Coenzyme transport and metabolism		Bacteria	Bacteroidetes	Bacteroidia	Bacteroidales	Rikenellaceae	Alistipes	Alistipes putredinis	N.S.	N.S.	N.S.	N.S.	N.S.	N.S.	N.S.	S.Decreased	N.S.	S.Decreased	N.S.	N.S.	N.S.	N.S.	N.S.	N.S.	N.S.	N.S.	N.S.	N.S.	N.S.	N.S.	N.S.	N.S.	N.S.	N.S.	N.S.	N.S.
MH0002_GL0034149	COG1014	Pyruvate:ferredoxin oxidoreductase or related 2-oxoacid:ferredoxin oxidoreductase, gamma subunit(2819)	Energy production and conversion		Bacteria	Bacteroidetes	Bacteroidia	Bacteroidales	Rikenellaceae	Alistipes	Alistipes finegoldii	N.S.	S.Decreased	N.S.	N.S.	S.Decreased	N.S.	S.Decreased	N.S.	N.S.	S.Decreased	N.S.	N.S.	S.Decreased	N.S.	N.S.	N.S.	N.S.	N.S.	N.S.	N.S.	N.S.	N.S.	N.S.	N.S.	N.S.	N.S.	N.S.	S.Decreased
MH0002_GL0036380	COG0202	DNA-directed RNA polymerase, alpha subunit/40 kD subunit(2433)	Transcription		Bacteria	Bacteroidetes	Bacteroidia	Bacteroidales	Bacteroidaceae	Bacteroides		N.S.	N.S.	N.S.	S.Decreased	N.S.	N.S.	N.S.	N.S.	N.S.	S.Decreased	N.S.	N.S.	N.S.	N.S.	N.S.	N.S.	N.S.	S.Decreased	N.S.	N.S.	N.S.	N.S.	N.S.	S.Decreased	N.S.	N.S.	N.S.	N.S.
MH0002_GL0039090	COG0539	Ribosomal protein S1(2019)	Translation, ribosomal structure and biogenesis		Bacteria							N.S.	N.S.	N.S.	N.S.	N.S.	N.S.	S.Increased	N.S.	S.Increased	N.S.	N.S.	N.S.	N.S.	N.S.	N.S.	N.S.	N.S.	N.S.	N.S.	N.S.	N.S.	N.S.	N.S.	N.S.	N.S.	N.S.	N.S.	N.S.
MH0002_GL0039389	COG1960	Acyl-CoA dehydrogenase related to the alkylation response protein AidB(2224)	Lipid transport and metabolism		Bacteria	Firmicutes	Clostridia	Clostridiales				N.S.	N.S.	N.S.	N.S.	N.S.	N.S.	N.S.	N.S.	N.S.	N.S.	N.S.	N.S.	N.S.	N.S.	N.S.	N.S.	N.S.	N.S.	N.S.	N.S.	N.S.	N.S.	S.Increased	N.S.	N.S.	N.S.	N.S.	N.S.
MH0002_GL0040300	COG0436	Aspartate/methionine/tyrosine aminotransferase(8648)	Amino acid transport and metabolism		Bacteria	Bacteroidetes	Bacteroidia	Bacteroidales	Rikenellaceae	Alistipes	Alistipes finegoldii	N.S.	N.S.	N.S.	N.S.	N.S.	N.S.	S.Decreased	N.S.	N.S.	N.S.	N.S.	N.S.	S.Decreased	N.S.	N.S.	N.S.	N.S.	N.S.	N.S.	N.S.	N.S.	N.S.	N.S.	N.S.	N.S.	N.S.	N.S.	N.S.
MH0002_GL0042386	COG1979	Alcohol dehydrogenase YqhD, Fe-dependent ADH family(2754)	Energy production and conversion		Bacteria	Bacteroidetes	Bacteroidia	Bacteroidales	Bacteroidaceae	Bacteroides		N.S.	N.S.	N.S.	N.S.	N.S.	N.S.	N.S.	N.S.	S.Increased	N.S.	N.S.	N.S.	N.S.	N.S.	N.S.	N.S.	N.S.	N.S.	N.S.	N.S.	N.S.	N.S.	N.S.	N.S.	N.S.	N.S.	N.S.	N.S.
MH0002_GL0043706	COG0191	Fructose/tagatose bisphosphate aldolase(3616)	Carbohydrate transport and metabolism		Bacteria	Firmicutes	Clostridia	Clostridiales				N.S.	N.S.	N.S.	N.S.	N.S.	N.S.	N.S.	N.S.	S.Decreased	S.Decreased	N.S.	N.S.	S.Decreased	S.Decreased	N.S.	N.S.	N.S.	N.S.	N.S.	S.Decreased	N.S.	N.S.	N.S.	N.S.	N.S.	N.S.	N.S.	N.S.
MH0002_GL0045565	COG1866	Phosphoenolpyruvate carboxykinase, ATP-dependent(1458)	Energy production and conversion		Bacteria	Bacteroidetes	Bacteroidia	Bacteroidales	Rikenellaceae	Alistipes	Alistipes finegoldii	N.S.	S.Decreased	N.S.	N.S.	N.S.	N.S.	N.S.	N.S.	N.S.	N.S.	N.S.	N.S.	N.S.	N.S.	N.S.	N.S.	N.S.	N.S.	N.S.	N.S.	N.S.	N.S.	N.S.	N.S.	N.S.	N.S.	N.S.	N.S.
MH0002_GL0050697	COG1726	Na+-transporting NADH:ubiquinone oxidoreductase, subunit NqrA(433)	Energy production and conversion		Bacteria	Bacteroidetes	Bacteroidia	Bacteroidales	Bacteroidaceae	Bacteroides		N.S.	N.S.	N.S.	N.S.	N.S.	N.S.	N.S.	S.Increased	N.S.	N.S.	S.Increased	N.S.	N.S.	N.S.	N.S.	N.S.	N.S.	N.S.	N.S.	N.S.	N.S.	N.S.	N.S.	N.S.	N.S.	N.S.	N.S.	N.S.
MH0002_GL0050951	COG1145	Ferredoxin(6245)	Energy production and conversion		Bacteria	Firmicutes	Clostridia	Clostridiales	Ruminococcaceae	Faecalibacterium	Faecalibacterium prausnitzii	N.S.	N.S.	N.S.	N.S.	N.S.	N.S.	N.S.	N.S.	N.S.	N.S.	N.S.	N.S.	N.S.	N.S.	S.Increased	N.S.	N.S.	N.S.	N.S.	N.S.	N.S.	N.S.	N.S.	N.S.	N.S.	N.S.	N.S.	N.S.
MH0002_GL0050993	COG2152	Predicted glycosyl hydrolase, GH43/DUF377 family(1387)	Carbohydrate transport and metabolism	GH130	Bacteria	Bacteroidetes	Bacteroidia	Bacteroidales	Bacteroidaceae	Bacteroides		N.S.	N.S.	N.S.	N.S.	N.S.	N.S.	N.S.	N.S.	S.Increased	N.S.	S.Increased	N.S.	N.S.	N.S.	N.S.	N.S.	N.S.	N.S.	N.S.	N.S.	N.S.	N.S.	N.S.	N.S.	N.S.	N.S.	N.S.	N.S.
MH0002_GL0053021	COG0055	FoF1-type ATP synthase, beta subunit(2000)	Energy production and conversion		Bacteria	Firmicutes	Clostridia	Clostridiales				N.S.	N.S.	N.S.	N.S.	N.S.	N.S.	N.S.	N.S.	N.S.	N.S.	N.S.	N.S.	N.S.	N.S.	N.S.	N.S.	N.S.	N.S.	N.S.	N.S.	N.S.	N.S.	N.S.	N.S.	N.S.	N.S.	S.Decreased	N.S.
MH0002_GL0053267	COG1003	Glycine cleavage system protein P (pyridoxal-binding), C-terminal domain(755)	Amino acid transport and metabolism		Bacteria	Bacteroidetes	Bacteroidia	Bacteroidales	Bacteroidaceae	Bacteroides		N.S.	N.S.	N.S.	N.S.	N.S.	N.S.	N.S.	N.S.	N.S.	N.S.	S.Decreased	N.S.	N.S.	N.S.	N.S.	N.S.	N.S.	N.S.	N.S.	N.S.	N.S.	N.S.	N.S.	N.S.	N.S.	N.S.	N.S.	N.S.
MH0002_GL0053741	COG0442	Prolyl-tRNA synthetase(2326)	Translation, ribosomal structure and biogenesis		Bacteria	Bacteroidetes	Bacteroidia	Bacteroidales	Bacteroidaceae	Bacteroides		N.S.	N.S.	N.S.	N.S.	N.S.	N.S.	N.S.	N.S.	N.S.	N.S.	S.Increased	N.S.	N.S.	N.S.	N.S.	N.S.	N.S.	N.S.	N.S.	N.S.	N.S.	N.S.	N.S.	N.S.	N.S.	N.S.	N.S.	N.S.
MH0002_GL0053867	COG1156	Archaeal/vacuolar-type H+-ATPase subunit B/Vma2(1391)	Energy production and conversion		Bacteria	Bacteroidetes	Bacteroidia	Bacteroidales	Rikenellaceae	Alistipes	Alistipes finegoldii	N.S.	N.S.	N.S.	N.S.	N.S.	N.S.	S.Decreased	N.S.	N.S.	N.S.	N.S.	S.Decreased	N.S.	N.S.	N.S.	N.S.	N.S.	N.S.	N.S.	N.S.	N.S.	N.S.	N.S.	N.S.	N.S.	N.S.	N.S.	N.S.
MH0002_GL0053868	COG1155	Archaeal/vacuolar-type H+-ATPase catalytic subunit A/Vma1(1474)	Energy production and conversion		Bacteria	Bacteroidetes	Bacteroidia	Bacteroidales	Rikenellaceae	Alistipes	Alistipes finegoldii	N.S.	N.S.	N.S.	N.S.	N.S.	N.S.	N.S.	N.S.	N.S.	N.S.	N.S.	N.S.	N.S.	N.S.	N.S.	N.S.	N.S.	N.S.	N.S.	N.S.	N.S.	N.S.	N.S.	S.Increased	N.S.	N.S.	N.S.	N.S.
MH0002_GL0056427	COG1875	Predicted ribonuclease YlaK, contains NYN-type RNase and PhoH-family ATPase domains(749)	General function prediction only		Bacteria							N.S.	N.S.	N.S.	N.S.	N.S.	N.S.	S.Increased	N.S.	N.S.	N.S.	N.S.	N.S.	N.S.	N.S.	N.S.	N.S.	N.S.	N.S.	N.S.	N.S.	N.S.	N.S.	N.S.	N.S.	N.S.	N.S.	N.S.	N.S.
MH0002_GL0057318	COG0086	DNA-directed RNA polymerase, beta' subunit/160 kD subunit(3314)	Transcription		Bacteria	Bacteroidetes	Bacteroidia	Bacteroidales	Rikenellaceae	Alistipes	Alistipes finegoldii	N.S.	S.Decreased	N.S.	N.S.	N.S.	N.S.	S.Decreased	N.S.	N.S.	N.S.	N.S.	N.S.	N.S.	N.S.	N.S.	N.S.	N.S.	N.S.	N.S.	N.S.	N.S.	N.S.	N.S.	N.S.	N.S.	N.S.	N.S.	N.S.
MH0002_GL0060928	COG0524	Sugar or nucleoside kinase, ribokinase family(8150)	Carbohydrate transport and metabolism		Bacteria							N.S.	N.S.	N.S.	N.S.	N.S.	N.S.	S.Increased	N.S.	N.S.	N.S.	N.S.	N.S.	N.S.	N.S.	N.S.	N.S.	N.S.	N.S.	N.S.	N.S.	N.S.	N.S.	N.S.	N.S.	N.S.	N.S.	N.S.	N.S.
MH0002_GL0060931	COG1143	Formate hydrogenlyase subunit 6/NADH:ubiquinone oxidoreductase 23 kD subunit (chain I)(6909)	Energy production and conversion		Bacteria							N.S.	N.S.	N.S.	N.S.	N.S.	N.S.	S.Increased	N.S.	N.S.	N.S.	N.S.	N.S.	N.S.	N.S.	N.S.	N.S.	N.S.	N.S.	N.S.	N.S.	N.S.	N.S.	N.S.	N.S.	N.S.	N.S.	N.S.	N.S.
MH0002_GL0066922	COG0138	AICAR transformylase/IMP cyclohydrolase PurH(2212)	Nucleotide transport and metabolism		Bacteria	Bacteroidetes	Bacteroidia	Bacteroidales	Bacteroidaceae	Bacteroides		N.S.	N.S.	N.S.	N.S.	N.S.	N.S.	N.S.	N.S.	N.S.	N.S.	S.Increased	N.S.	N.S.	N.S.	N.S.	N.S.	N.S.	N.S.	N.S.	N.S.	N.S.	N.S.	N.S.	N.S.	N.S.	N.S.	N.S.	N.S.
MH0002_GL0070335	COG0514	Superfamily II DNA helicase RecQ(3432)	Replication, recombination and repair		Bacteria	Bacteroidetes	Bacteroidia	Bacteroidales	Bacteroidaceae	Bacteroides		N.S.	N.S.	N.S.	N.S.	N.S.	N.S.	N.S.	N.S.	N.S.	N.S.	S.Increased	N.S.	N.S.	N.S.	N.S.	N.S.	N.S.	N.S.	N.S.	N.S.	N.S.	N.S.	N.S.	N.S.	N.S.	N.S.	N.S.	N.S.
MH0002_GL0071001	COG0457	Tetratricopeptide (TPR) repeat(13357)	General function prediction only		Bacteria							N.S.	N.S.	N.S.	N.S.	S.Decreased	N.S.	N.S.	N.S.	N.S.	N.S.	N.S.	N.S.	N.S.	N.S.	N.S.	S.Decreased	N.S.	N.S.	N.S.	N.S.	N.S.	N.S.	N.S.	N.S.	N.S.	N.S.	N.S.	N.S.
MH0002_GL0072286	COG0845	Multidrug efflux pump subunit AcrA (membrane-fusion protein)(10431)	Defense mechanisms		Bacteria							N.S.	N.S.	N.S.	N.S.	N.S.	N.S.	N.S.	N.S.	N.S.	N.S.	N.S.	N.S.	N.S.	N.S.	N.S.	N.S.	N.S.	N.S.	N.S.	N.S.	N.S.	N.S.	N.S.	N.S.	N.S.	S.Decreased	N.S.	N.S.
MH0002_GL0072396	COG0149	Triosephosphate isomerase(2381)	Carbohydrate transport and metabolism		Bacteria	Bacteroidetes	Bacteroidia	Bacteroidales	Rikenellaceae	Alistipes	Alistipes finegoldii	N.S.	N.S.	N.S.	N.S.	N.S.	N.S.	S.Decreased	N.S.	N.S.	N.S.	N.S.	N.S.	N.S.	N.S.	N.S.	N.S.	N.S.	N.S.	N.S.	N.S.	N.S.	N.S.	N.S.	N.S.	N.S.	N.S.	N.S.	N.S.
MH0002_GL0073923	COG3635	2,3-bisphosphoglycerate-independent phosphoglycerate mutase, archeal type(810)	Carbohydrate transport and metabolism		Bacteria	Bacteroidetes	Bacteroidia	Bacteroidales	Bacteroidaceae	Bacteroides		N.S.	N.S.	N.S.	N.S.	N.S.	N.S.	N.S.	N.S.	N.S.	N.S.	S.Increased	N.S.	N.S.	N.S.	N.S.	N.S.	N.S.	N.S.	N.S.	N.S.	N.S.	N.S.	N.S.	N.S.	N.S.	N.S.	N.S.	N.S.
MH0003_GL0006343	COG3250	Beta-galactosidase/beta-glucuronidase(16981)	Carbohydrate transport and metabolism	GH2	Bacteria	Bacteroidetes	Bacteroidia	Bacteroidales	Bacteroidaceae	Bacteroides		N.S.	N.S.	N.S.	N.S.	N.S.	N.S.	N.S.	N.S.	S.Increased	N.S.	N.S.	N.S.	N.S.	N.S.	N.S.	N.S.	N.S.	N.S.	N.S.	N.S.	N.S.	N.S.	N.S.	N.S.	N.S.	N.S.	N.S.	N.S.
MH0003_GL0012839	COG1621	Sucrose-6-phosphate hydrolase SacC, GH32 family(3133)	Carbohydrate transport and metabolism	GH32	Bacteria	Bacteroidetes	Bacteroidia	Bacteroidales	Bacteroidaceae	Bacteroides		N.S.	N.S.	N.S.	N.S.	N.S.	N.S.	N.S.	N.S.	N.S.	N.S.	S.Increased	N.S.	N.S.	N.S.	N.S.	N.S.	N.S.	N.S.	N.S.	N.S.	N.S.	N.S.	N.S.	N.S.	N.S.	N.S.	N.S.	N.S.
MH0003_GL0012840	COG4771	Outer membrane receptor for ferrienterochelin and colicins(16693)	Inorganic ion transport and metabolism		Bacteria	Bacteroidetes	Bacteroidia	Bacteroidales	Bacteroidaceae	Bacteroides		N.S.	N.S.	N.S.	N.S.	N.S.	N.S.	N.S.	N.S.	N.S.	N.S.	S.Increased	N.S.	N.S.	N.S.	N.S.	N.S.	N.S.	N.S.	N.S.	N.S.	N.S.	N.S.	N.S.	N.S.	N.S.	N.S.	N.S.	N.S.
MH0003_GL0015872	COG0088	Ribosomal protein L4(1796)	Translation, ribosomal structure and biogenesis		Bacteria	Bacteroidetes	Bacteroidia	Bacteroidales	Bacteroidaceae	Bacteroides		N.S.	N.S.	N.S.	N.S.	N.S.	N.S.	S.Increased	N.S.	N.S.	N.S.	N.S.	N.S.	N.S.	N.S.	N.S.	N.S.	N.S.	N.S.	N.S.	N.S.	N.S.	N.S.	N.S.	N.S.	N.S.	N.S.	N.S.	N.S.
MH0003_GL0021425	COG1951	Tartrate dehydratase alpha subunit/Fumarate hydratase class I, N-terminal domain(1749)	Energy production and conversion		Bacteria	Bacteroidetes	Bacteroidia	Bacteroidales	Bacteroidaceae	Bacteroides		N.S.	N.S.	N.S.	N.S.	N.S.	N.S.	S.Increased	N.S.	N.S.	N.S.	N.S.	N.S.	N.S.	N.S.	N.S.	N.S.	N.S.	N.S.	N.S.	N.S.	N.S.	N.S.	N.S.	N.S.	N.S.	N.S.	N.S.	N.S.
MH0003_GL0022722	COG0848	Biopolymer transport protein ExbD(1868)	Intracellular trafficking, secretion, and vesicular transport		Bacteria	Bacteroidetes	Bacteroidia	Bacteroidales	Rikenellaceae	Alistipes	Alistipes finegoldii	N.S.	N.S.	N.S.	N.S.	N.S.	N.S.	N.S.	N.S.	N.S.	N.S.	N.S.	S.Decreased	N.S.	N.S.	N.S.	N.S.	N.S.	N.S.	N.S.	N.S.	N.S.	N.S.	N.S.	N.S.	N.S.	N.S.	N.S.	S.Decreased
MH0003_GL0027319	COG1449	Alpha-amylase/alpha-mannosidase, GH57 family(547)	Carbohydrate transport and metabolism	GH57	Bacteria	Bacteroidetes	Bacteroidia	Bacteroidales	Bacteroidaceae	Bacteroides	Bacteroides intestinalis	S.Decreased	N.S.	N.S.	N.S.	N.S.	N.S.	N.S.	N.S.	N.S.	N.S.	N.S.	N.S.	N.S.	N.S.	N.S.	N.S.	N.S.	N.S.	N.S.	N.S.	N.S.	N.S.	N.S.	N.S.	N.S.	N.S.	N.S.	N.S.
MH0003_GL0031740	COG0265	Periplasmic serine protease, S1-C subfamily, contain C-terminal PDZ domain(4852)	Posttranslational modification, protein turnover, chaperones		Bacteria	Bacteroidetes	Bacteroidia	Bacteroidales	Bacteroidaceae	Bacteroides		N.S.	N.S.	N.S.	N.S.	N.S.	N.S.	N.S.	N.S.	N.S.	N.S.	N.S.	N.S.	N.S.	S.Increased	N.S.	N.S.	N.S.	N.S.	N.S.	N.S.	N.S.	N.S.	N.S.	N.S.	N.S.	N.S.	N.S.	N.S.
MH0003_GL0042123	COG1185	Polyribonucleotide nucleotidyltransferase (polynucleotide phosphorylase)(3082)	Translation, ribosomal structure and biogenesis		Bacteria							N.S.	N.S.	N.S.	N.S.	N.S.	N.S.	N.S.	N.S.	N.S.	N.S.	S.Increased	N.S.	N.S.	N.S.	N.S.	N.S.	N.S.	N.S.	N.S.	N.S.	N.S.	N.S.	N.S.	N.S.	N.S.	N.S.	N.S.	N.S.
MH0003_GL0042548	COG4946	Uncharacterized N-terminal domain of tricorn protease(803)	Function unknown		Bacteria	Bacteroidetes	Bacteroidia	Bacteroidales	Bacteroidaceae	Bacteroides		N.S.	N.S.	N.S.	N.S.	N.S.	N.S.	N.S.	N.S.	N.S.	S.Decreased	S.Decreased	N.S.	N.S.	N.S.	N.S.	S.Decreased	N.S.	S.Decreased	N.S.	N.S.	N.S.	N.S.	N.S.	N.S.	N.S.	N.S.	N.S.	N.S.
MH0003_GL0047575					Bacteria	Bacteroidetes	Bacteroidia	Bacteroidales				N.S.	N.S.	N.S.	N.S.	N.S.	N.S.	S.Increased	N.S.	N.S.	N.S.	N.S.	N.S.	N.S.	N.S.	N.S.	N.S.	N.S.	N.S.	N.S.	N.S.	N.S.	N.S.	N.S.	N.S.	N.S.	N.S.	N.S.	N.S.
MH0003_GL0057676	COG0774	UDP-3-O-acyl-N-acetylglucosamine deacetylase(702)	Cell wall/membrane/envelope biogenesis	CE11	Bacteria	Bacteroidetes	Bacteroidia	Bacteroidales	Bacteroidaceae	Bacteroides		N.S.	N.S.	N.S.	N.S.	N.S.	N.S.	N.S.	N.S.	N.S.	N.S.	S.Increased	N.S.	N.S.	N.S.	N.S.	N.S.	N.S.	N.S.	N.S.	N.S.	N.S.	N.S.	N.S.	N.S.	N.S.	N.S.	N.S.	N.S.
MH0003_GL0060871	COG0504	CTP synthase (UTP-ammonia lyase)(2430)	Nucleotide transport and metabolism		Bacteria	Bacteroidetes	Bacteroidia	Bacteroidales	Bacteroidaceae	Bacteroides		N.S.	N.S.	N.S.	N.S.	N.S.	N.S.	N.S.	N.S.	N.S.	N.S.	S.Increased	N.S.	N.S.	N.S.	N.S.	N.S.	N.S.	N.S.	N.S.	N.S.	N.S.	N.S.	N.S.	N.S.	N.S.	N.S.	N.S.	N.S.
MH0003_GL0067747	COG1190	Lysyl-tRNA synthetase (class II)(4152)	Translation, ribosomal structure and biogenesis		Bacteria	Bacteroidetes	Bacteroidia	Bacteroidales	Bacteroidaceae	Bacteroides		N.S.	N.S.	N.S.	N.S.	N.S.	N.S.	N.S.	S.Increased	S.Increased	N.S.	S.Increased	N.S.	N.S.	N.S.	N.S.	N.S.	N.S.	N.S.	N.S.	N.S.	N.S.	N.S.	N.S.	N.S.	N.S.	N.S.	N.S.	N.S.
MH0003_GL0068286	COG0094	Ribosomal protein L5(1702)	Translation, ribosomal structure and biogenesis		Bacteria	Firmicutes	Clostridia	Clostridiales	Ruminococcaceae	Faecalibacterium	Faecalibacterium prausnitzii	N.S.	N.S.	N.S.	N.S.	N.S.	N.S.	N.S.	N.S.	N.S.	N.S.	N.S.	N.S.	N.S.	N.S.	N.S.	N.S.	N.S.	N.S.	N.S.	S.Decreased	N.S.	N.S.	N.S.	N.S.	N.S.	N.S.	N.S.	S.Decreased
MH0003_GL0070776	COG0443	Molecular chaperone DnaK (HSP70)(4614)	Posttranslational modification, protein turnover, chaperones		Bacteria	Firmicutes	Clostridia	Clostridiales	Eubacteriaceae	Eubacterium	[Eubacterium] eligens	N.S.	N.S.	N.S.	N.S.	N.S.	N.S.	S.Decreased	N.S.	N.S.	N.S.	N.S.	N.S.	N.S.	N.S.	N.S.	N.S.	N.S.	N.S.	N.S.	N.S.	N.S.	N.S.	N.S.	N.S.	N.S.	N.S.	N.S.	N.S.
MH0003_GL0073731	COG0047	Phosphoribosylformylglycinamidine (FGAM) synthase, glutamine amidotransferase domain(3207)	Nucleotide transport and metabolism		Bacteria	Bacteroidetes	Bacteroidia	Bacteroidales	Bacteroidaceae	Bacteroides		N.S.	N.S.	N.S.	N.S.	N.S.	N.S.	N.S.	N.S.	N.S.	N.S.	S.Increased	N.S.	N.S.	N.S.	N.S.	N.S.	N.S.	N.S.	N.S.	N.S.	N.S.	N.S.	N.S.	N.S.	N.S.	N.S.	N.S.	N.S.
MH0003_GL0074435	COG0760	Parvulin-like peptidyl-prolyl isomerase(3218)	Posttranslational modification, protein turnover, chaperones		Bacteria	Bacteroidetes	Bacteroidia	Bacteroidales	Bacteroidaceae	Bacteroides		N.S.	N.S.	N.S.	N.S.	N.S.	N.S.	S.Increased	N.S.	N.S.	N.S.	N.S.	N.S.	N.S.	N.S.	N.S.	N.S.	N.S.	N.S.	N.S.	N.S.	N.S.	N.S.	N.S.	N.S.	N.S.	N.S.	N.S.	N.S.
MH0003_GL0082437	COG4206	Outer membrane cobalamin receptor protein(11370)	Coenzyme transport and metabolism		Bacteria	Bacteroidetes	Bacteroidia	Bacteroidales	Bacteroidaceae	Bacteroides		N.S.	N.S.	N.S.	N.S.	N.S.	N.S.	N.S.	N.S.	N.S.	N.S.	S.Increased	N.S.	N.S.	N.S.	N.S.	N.S.	N.S.	N.S.	N.S.	N.S.	N.S.	N.S.	N.S.	N.S.	N.S.	N.S.	N.S.	N.S.
MH0003_GL0088176	COG1278	Cold shock protein, CspA family(1761)	Transcription		Bacteria	Firmicutes						N.S.	N.S.	N.S.	N.S.	N.S.	N.S.	N.S.	N.S.	N.S.	S.Decreased	N.S.	N.S.	N.S.	N.S.	N.S.	N.S.	N.S.	N.S.	S.Decreased	N.S.	N.S.	N.S.	N.S.	N.S.	N.S.	N.S.	N.S.	N.S.
MH0003_GL0088547	COG0446	NADPH-dependent 2,4-dienoyl-CoA reductase, sulfur reductase, or a related oxidoreductase(2126)	Lipid transport and metabolism		Bacteria	Firmicutes	Clostridia	Clostridiales	Ruminococcaceae	Faecalibacterium	Faecalibacterium prausnitzii	N.S.	N.S.	N.S.	S.Decreased	N.S.	N.S.	N.S.	N.S.	N.S.	N.S.	N.S.	N.S.	N.S.	N.S.	N.S.	N.S.	N.S.	N.S.	N.S.	N.S.	N.S.	N.S.	N.S.	N.S.	N.S.	N.S.	N.S.	S.Decreased
MH0003_GL0096360	COG0151	Phosphoribosylamine-glycine ligase(2687)	Nucleotide transport and metabolism		Bacteria	Bacteroidetes	Bacteroidia	Bacteroidales	Bacteroidaceae	Bacteroides		S.Decreased	N.S.	S.Decreased	N.S.	N.S.	N.S.	N.S.	N.S.	N.S.	S.Decreased	S.Increased	N.S.	N.S.	N.S.	N.S.	S.Decreased	N.S.	S.Decreased	N.S.	N.S.	N.S.	N.S.	N.S.	S.Decreased	S.Decreased	N.S.	N.S.	N.S.
MH0003_GL0103156	COG0848	Biopolymer transport protein ExbD(1868)	Intracellular trafficking, secretion, and vesicular transport		Bacteria	Bacteroidetes	Bacteroidia	Bacteroidales	Bacteroidaceae	Bacteroides		N.S.	S.Decreased	N.S.	N.S.	N.S.	N.S.	N.S.	N.S.	N.S.	N.S.	N.S.	N.S.	N.S.	N.S.	N.S.	N.S.	N.S.	N.S.	N.S.	N.S.	N.S.	N.S.	N.S.	N.S.	N.S.	N.S.	N.S.	N.S.
MH0003_GL0104724	COG3643	Glutamate formiminotransferase(412)	Amino acid transport and metabolism		Bacteria	Bacteroidetes	Bacteroidia	Bacteroidales	Bacteroidaceae	Bacteroides		N.S.	N.S.	N.S.	N.S.	N.S.	N.S.	S.Decreased	S.Decreased	N.S.	N.S.	S.Decreased	N.S.	N.S.	N.S.	N.S.	N.S.	N.S.	N.S.	N.S.	N.S.	N.S.	N.S.	N.S.	N.S.	N.S.	N.S.	N.S.	N.S.
MH0003_GL0104732	COG1960	Acyl-CoA dehydrogenase related to the alkylation response protein AidB(2224)	Lipid transport and metabolism		Bacteria	Bacteroidetes	Bacteroidia	Bacteroidales	Bacteroidaceae	Bacteroides		N.S.	N.S.	N.S.	N.S.	N.S.	N.S.	N.S.	S.Increased	S.Increased	N.S.	N.S.	N.S.	N.S.	N.S.	N.S.	N.S.	N.S.	N.S.	N.S.	N.S.	N.S.	N.S.	N.S.	N.S.	N.S.	N.S.	N.S.	N.S.
MH0003_GL0114503	COG0525	Valyl-tRNA synthetase(3604)	Translation, ribosomal structure and biogenesis		Bacteria	Bacteroidetes	Bacteroidia	Bacteroidales	Bacteroidaceae	Bacteroides		N.S.	N.S.	N.S.	N.S.	N.S.	N.S.	S.Increased	N.S.	N.S.	N.S.	S.Increased	N.S.	N.S.	N.S.	N.S.	N.S.	N.S.	N.S.	N.S.	N.S.	N.S.	N.S.	N.S.	N.S.	N.S.	N.S.	N.S.	N.S.
MH0003_GL0114517	COG0760	Parvulin-like peptidyl-prolyl isomerase(3218)	Posttranslational modification, protein turnover, chaperones		Bacteria	Bacteroidetes	Bacteroidia	Bacteroidales	Bacteroidaceae	Bacteroides		N.S.	N.S.	N.S.	N.S.	N.S.	N.S.	N.S.	N.S.	N.S.	N.S.	S.Increased	N.S.	N.S.	N.S.	N.S.	N.S.	N.S.	N.S.	N.S.	N.S.	N.S.	N.S.	N.S.	N.S.	N.S.	N.S.	N.S.	N.S.
MH0004_GL0001738	COG0186	Ribosomal protein S17(1440)	Translation, ribosomal structure and biogenesis		Bacteria	Firmicutes	Clostridia	Clostridiales				N.S.	N.S.	N.S.	N.S.	N.S.	N.S.	N.S.	N.S.	N.S.	N.S.	N.S.	N.S.	N.S.	N.S.	S.Increased	N.S.	N.S.	N.S.	N.S.	N.S.	N.S.	N.S.	N.S.	N.S.	N.S.	N.S.	N.S.	N.S.
MH0004_GL0013369	COG2115	Xylose isomerase(482)	Carbohydrate transport and metabolism		Bacteria	Bacteroidetes	Bacteroidia	Bacteroidales	Bacteroidaceae	Bacteroides	Bacteroides eggerthii	N.S.	N.S.	N.S.	N.S.	N.S.	N.S.	N.S.	N.S.	N.S.	N.S.	S.Decreased	N.S.	N.S.	N.S.	N.S.	N.S.	N.S.	N.S.	N.S.	N.S.	N.S.	N.S.	N.S.	N.S.	N.S.	N.S.	N.S.	N.S.
MH0004_GL0028314	COG4783	Putative Zn-dependent protease, contains TPR repeats(1404)	General function prediction only		Bacteria	Bacteroidetes	Bacteroidia	Bacteroidales	Bacteroidaceae	Bacteroides	Bacteroides eggerthii	N.S.	N.S.	N.S.	N.S.	N.S.	N.S.	N.S.	S.Decreased	N.S.	N.S.	N.S.	N.S.	N.S.	N.S.	N.S.	N.S.	N.S.	N.S.	S.Decreased	N.S.	N.S.	N.S.	N.S.	N.S.	N.S.	N.S.	N.S.	N.S.
MH0004_GL0030427	COG0104	Adenylosuccinate synthase(2383)	Nucleotide transport and metabolism		Bacteria	Bacteroidetes	Bacteroidia	Bacteroidales	Bacteroidaceae	Bacteroides	Bacteroides eggerthii	N.S.	N.S.	N.S.	N.S.	S.Decreased	N.S.	N.S.	N.S.	N.S.	N.S.	N.S.	N.S.	N.S.	N.S.	S.Increased	N.S.	N.S.	N.S.	S.Decreased	N.S.	N.S.	N.S.	N.S.	N.S.	N.S.	N.S.	N.S.	N.S.
MH0005_GL0002662	COG0191	Fructose/tagatose bisphosphate aldolase(3616)	Carbohydrate transport and metabolism		Bacteria	Firmicutes	Clostridia	Clostridiales	Lachnospiraceae	Butyrivibrio	Butyrivibrio crossotus	N.S.	N.S.	N.S.	N.S.	N.S.	N.S.	N.S.	N.S.	N.S.	S.Increased	N.S.	N.S.	S.Increased	N.S.	N.S.	N.S.	N.S.	N.S.	N.S.	N.S.	N.S.	N.S.	N.S.	N.S.	N.S.	N.S.	N.S.	N.S.
MH0006_GL0020838	COG2088	DNA-binding protein SpoVG, cell septation regulator(1642)	Cell cycle control, cell division, chromosome partitioning		Bacteria	Firmicutes						N.S.	N.S.	N.S.	N.S.	N.S.	N.S.	N.S.	N.S.	N.S.	N.S.	N.S.	N.S.	S.Increased	N.S.	N.S.	N.S.	N.S.	N.S.	N.S.	N.S.	N.S.	N.S.	S.Increased	N.S.	N.S.	N.S.	N.S.	N.S.
MH0006_GL0034105	COG0203	Ribosomal protein L17(1713)	Translation, ribosomal structure and biogenesis		Bacteria	Firmicutes	Clostridia	Clostridiales				N.S.	N.S.	N.S.	N.S.	N.S.	N.S.	N.S.	N.S.	N.S.	S.Increased	N.S.	S.Increased	S.Increased	N.S.	N.S.	N.S.	N.S.	N.S.	N.S.	N.S.	N.S.	N.S.	N.S.	N.S.	N.S.	N.S.	N.S.	N.S.
MH0006_GL0038634	COG0448	ADP-glucose pyrophosphorylase(3043)	Carbohydrate transport and metabolism		Bacteria	Firmicutes	Clostridia	Clostridiales				N.S.	N.S.	N.S.	N.S.	N.S.	N.S.	N.S.	N.S.	N.S.	S.Increased	N.S.	N.S.	N.S.	N.S.	N.S.	N.S.	N.S.	N.S.	N.S.	N.S.	N.S.	N.S.	N.S.	N.S.	N.S.	N.S.	N.S.	N.S.
MH0006_GL0047251	COG0103	Ribosomal protein S9(1679)	Translation, ribosomal structure and biogenesis		Bacteria							N.S.	N.S.	N.S.	N.S.	N.S.	N.S.	S.Increased	N.S.	N.S.	N.S.	N.S.	N.S.	N.S.	N.S.	N.S.	N.S.	N.S.	N.S.	N.S.	N.S.	N.S.	N.S.	N.S.	N.S.	N.S.	N.S.	N.S.	N.S.
MH0006_GL0048260	COG1297	Uncharacterized membrane protein, oligopeptide transporter (OPT) family(942)	Function unknown		Bacteria	Firmicutes	Clostridia	Clostridiales				N.S.	N.S.	N.S.	N.S.	N.S.	N.S.	N.S.	N.S.	N.S.	S.Increased	N.S.	S.Increased	S.Increased	N.S.	N.S.	N.S.	N.S.	N.S.	N.S.	N.S.	N.S.	N.S.	S.Increased	N.S.	N.S.	N.S.	N.S.	N.S.
MH0006_GL0050089	COG0834	ABC-type amino acid transport/signal transduction system, periplasmic component/domain(7415)	Signal transduction mechanisms		Bacteria	Firmicutes	Clostridia	Clostridiales				N.S.	N.S.	N.S.	N.S.	N.S.	N.S.	N.S.	N.S.	N.S.	S.Increased	N.S.	N.S.	S.Increased	N.S.	N.S.	N.S.	N.S.	N.S.	N.S.	N.S.	N.S.	N.S.	N.S.	N.S.	N.S.	N.S.	N.S.	N.S.
MH0006_GL0056289	COG0493	NADPH-dependent glutamate synthase beta chain or related oxidoreductase(3364)	General function prediction only		Bacteria	Firmicutes	Clostridia	Clostridiales				N.S.	N.S.	N.S.	N.S.	N.S.	N.S.	N.S.	N.S.	N.S.	S.Increased	N.S.	N.S.	N.S.	N.S.	N.S.	N.S.	N.S.	N.S.	N.S.	N.S.	N.S.	N.S.	N.S.	N.S.	N.S.	N.S.	N.S.	N.S.
MH0006_GL0057599	COG2017	Galactose mutarotase or related enzyme(3883)	Carbohydrate transport and metabolism		Bacteria	Firmicutes	Clostridia	Clostridiales				N.S.	N.S.	N.S.	N.S.	N.S.	N.S.	N.S.	N.S.	N.S.	S.Increased	N.S.	N.S.	N.S.	N.S.	N.S.	N.S.	N.S.	N.S.	N.S.	N.S.	N.S.	N.S.	N.S.	N.S.	N.S.	N.S.	N.S.	N.S.
MH0006_GL0059982	COG0264	Translation elongation factor EF-Ts(2059)	Translation, ribosomal structure and biogenesis		Bacteria	Firmicutes	Clostridia	Clostridiales	Ruminococcaceae	Subdoligranulum	Subdoligranulum variabile	N.S.	N.S.	N.S.	N.S.	N.S.	N.S.	N.S.	N.S.	N.S.	N.S.	N.S.	N.S.	N.S.	N.S.	S.Increased	N.S.	N.S.	N.S.	N.S.	N.S.	N.S.	N.S.	N.S.	N.S.	N.S.	N.S.	N.S.	N.S.
MH0006_GL0065572	COG0205	6-phosphofructokinase(4652)	Carbohydrate transport and metabolism		Bacteria	Firmicutes	Clostridia	Clostridiales				N.S.	N.S.	N.S.	N.S.	N.S.	N.S.	N.S.	N.S.	N.S.	S.Increased	N.S.	N.S.	S.Increased	N.S.	S.Increased	N.S.	N.S.	N.S.	N.S.	N.S.	N.S.	N.S.	S.Increased	N.S.	S.Increased	N.S.	N.S.	S.Increased
MH0006_GL0070343	COG0078	Ornithine carbamoyltransferase(2321)	Amino acid transport and metabolism		Bacteria	Firmicutes	Clostridia	Clostridiales				N.S.	N.S.	N.S.	N.S.	N.S.	N.S.	N.S.	N.S.	N.S.	N.S.	N.S.	S.Decreased	N.S.	N.S.	S.Decreased	N.S.	N.S.	N.S.	N.S.	N.S.	N.S.	N.S.	N.S.	N.S.	N.S.	N.S.	N.S.	N.S.
MH0006_GL0073902	COG1053	Succinate dehydrogenase/fumarate reductase, flavoprotein subunit(4731)	Energy production and conversion		Bacteria	Bacteroidetes	Bacteroidia	Bacteroidales				N.S.	N.S.	N.S.	N.S.	N.S.	N.S.	N.S.	N.S.	N.S.	N.S.	N.S.	N.S.	N.S.	N.S.	N.S.	N.S.	N.S.	N.S.	S.Increased	N.S.	N.S.	N.S.	N.S.	N.S.	N.S.	N.S.	N.S.	N.S.
MH0006_GL0077795	COG1592	Rubrerythrin(4121)	Energy production and conversion		Bacteria	Bacteroidetes	Bacteroidia	Bacteroidales	Rikenellaceae	Alistipes	Alistipes putredinis	N.S.	N.S.	N.S.	N.S.	N.S.	N.S.	N.S.	N.S.	N.S.	N.S.	N.S.	N.S.	N.S.	N.S.	N.S.	N.S.	N.S.	N.S.	N.S.	N.S.	N.S.	N.S.	N.S.	N.S.	N.S.	N.S.	S.Increased	N.S.
MH0006_GL0082431	COG0264	Translation elongation factor EF-Ts(2059)	Translation, ribosomal structure and biogenesis		Bacteria	Bacteroidetes	Bacteroidia	Bacteroidales	Rikenellaceae	Alistipes		N.S.	S.Decreased	N.S.	N.S.	N.S.	N.S.	S.Decreased	N.S.	N.S.	N.S.	N.S.	N.S.	N.S.	N.S.	N.S.	N.S.	N.S.	N.S.	N.S.	N.S.	N.S.	N.S.	N.S.	N.S.	N.S.	N.S.	N.S.	N.S.
MH0006_GL0092349	COG1653	ABC-type glycerol-3-phosphate transport system, periplasmic component(15818)	Carbohydrate transport and metabolism		Bacteria	Firmicutes	Clostridia	Clostridiales	Lachnospiraceae	Blautia	Blautia obeum	N.S.	N.S.	N.S.	N.S.	N.S.	N.S.	S.Increased	S.Increased	N.S.	N.S.	N.S.	N.S.	N.S.	N.S.	N.S.	N.S.	N.S.	N.S.	N.S.	N.S.	N.S.	N.S.	S.Increased	N.S.	N.S.	N.S.	N.S.	N.S.
MH0006_GL0096876	COG0426	Flavorubredoxin(2275)	Energy production and conversion		Bacteria	Firmicutes	Clostridia	Clostridiales	Ruminococcaceae	Faecalibacterium	Faecalibacterium prausnitzii	N.S.	N.S.	N.S.	S.Decreased	N.S.	N.S.	N.S.	N.S.	N.S.	N.S.	N.S.	N.S.	N.S.	N.S.	N.S.	N.S.	N.S.	S.Decreased	S.Decreased	S.Decreased	N.S.	N.S.	N.S.	N.S.	N.S.	N.S.	N.S.	S.Decreased
MH0006_GL0106010	COG1614	CO dehydrogenase/acetyl-CoA synthase beta subunit(333)	Energy production and conversion		Bacteria	Firmicutes	Clostridia	Clostridiales				N.S.	N.S.	N.S.	N.S.	N.S.	N.S.	N.S.	N.S.	N.S.	S.Increased	N.S.	N.S.	S.Increased	N.S.	N.S.	N.S.	N.S.	N.S.	N.S.	N.S.	N.S.	N.S.	N.S.	N.S.	N.S.	N.S.	N.S.	N.S.
MH0006_GL0124546	COG0166	Glucose-6-phosphate isomerase(2605)	Carbohydrate transport and metabolism		Bacteria	Firmicutes	Clostridia	Clostridiales				N.S.	N.S.	N.S.	N.S.	N.S.	N.S.	N.S.	N.S.	N.S.	S.Increased	N.S.	N.S.	N.S.	N.S.	N.S.	N.S.	N.S.	N.S.	N.S.	N.S.	N.S.	N.S.	N.S.	N.S.	N.S.	N.S.	N.S.	N.S.
MH0006_GL0132234	COG2984	ABC-type uncharacterized transport system, periplasmic component(2402)	General function prediction only		Bacteria	Firmicutes	Clostridia	Clostridiales	Lachnospiraceae	Roseburia	Roseburia inulinivorans	N.S.	N.S.	N.S.	N.S.	N.S.	N.S.	N.S.	N.S.	N.S.	S.Decreased	N.S.	N.S.	N.S.	N.S.	N.S.	N.S.	N.S.	N.S.	N.S.	N.S.	N.S.	N.S.	N.S.	N.S.	N.S.	N.S.	N.S.	N.S.
MH0006_GL0137662	COG3959	Transketolase, N-terminal subunit(2421)	Carbohydrate transport and metabolism		Bacteria	Firmicutes	Clostridia	Clostridiales				N.S.	N.S.	N.S.	N.S.	N.S.	N.S.	N.S.	N.S.	N.S.	N.S.	N.S.	N.S.	N.S.	N.S.	N.S.	N.S.	N.S.	N.S.	N.S.	N.S.	N.S.	N.S.	N.S.	N.S.	N.S.	N.S.	N.S.	S.Increased
MH0006_GL0147503	COG0102	Ribosomal protein L13(1574)	Translation, ribosomal structure and biogenesis		Bacteria	Firmicutes	Clostridia	Clostridiales				N.S.	N.S.	N.S.	N.S.	N.S.	N.S.	N.S.	N.S.	N.S.	N.S.	N.S.	N.S.	N.S.	S.Increased	N.S.	N.S.	N.S.	N.S.	N.S.	N.S.	N.S.	N.S.	N.S.	N.S.	N.S.	N.S.	N.S.	N.S.
MH0006_GL0149370	COG0191	Fructose/tagatose bisphosphate aldolase(3616)	Carbohydrate transport and metabolism		Bacteria	Firmicutes	Clostridia	Clostridiales	Lachnospiraceae	Anaerostipes	Anaerostipes hadrus	N.S.	N.S.	N.S.	N.S.	N.S.	N.S.	N.S.	N.S.	N.S.	N.S.	N.S.	N.S.	N.S.	S.Increased	N.S.	N.S.	N.S.	N.S.	N.S.	N.S.	N.S.	N.S.	N.S.	N.S.	N.S.	N.S.	N.S.	N.S.
MH0006_GL0149371	COG1063	Threonine dehydrogenase or related Zn-dependent dehydrogenase(5594)	General function prediction only		Bacteria	Firmicutes	Clostridia	Clostridiales				N.S.	N.S.	N.S.	N.S.	N.S.	N.S.	N.S.	N.S.	N.S.	N.S.	N.S.	N.S.	N.S.	S.Increased	N.S.	N.S.	N.S.	N.S.	N.S.	N.S.	N.S.	N.S.	N.S.	N.S.	N.S.	N.S.	N.S.	N.S.
MH0006_GL0165637	COG0776	Bacterial nucleoid DNA-binding protein(6276)	Replication, recombination and repair		Bacteria	Firmicutes	Clostridia	Clostridiales	Lachnospiraceae	Coprococcus	Coprococcus comes	N.S.	N.S.	N.S.	N.S.	N.S.	N.S.	N.S.	N.S.	N.S.	N.S.	N.S.	N.S.	N.S.	N.S.	N.S.	N.S.	N.S.	N.S.	N.S.	N.S.	N.S.	N.S.	S.Increased	N.S.	N.S.	N.S.	N.S.	N.S.
MH0006_GL0165642	COG0246	Mannitol-1-phosphate/altronate dehydrogenases(1700)	Carbohydrate transport and metabolism		Bacteria	Firmicutes	Clostridia	Clostridiales	Lachnospiraceae	Blautia		N.S.	N.S.	N.S.	N.S.	N.S.	N.S.	N.S.	N.S.	N.S.	S.Increased	N.S.	N.S.	N.S.	S.Increased	N.S.	N.S.	N.S.	N.S.	N.S.	N.S.	N.S.	N.S.	N.S.	N.S.	N.S.	N.S.	N.S.	N.S.
MH0006_GL0170358	COG0203	Ribosomal protein L17(1713)	Translation, ribosomal structure and biogenesis		Bacteria	Firmicutes	Clostridia	Clostridiales				N.S.	N.S.	N.S.	N.S.	N.S.	N.S.	N.S.	N.S.	N.S.	N.S.	N.S.	N.S.	N.S.	S.Increased	N.S.	N.S.	N.S.	N.S.	N.S.	N.S.	N.S.	N.S.	N.S.	N.S.	N.S.	N.S.	N.S.	N.S.
MH0006_GL0172278	COG1410	Methionine synthase I, cobalamin-binding domain(3199)	Amino acid transport and metabolism		Bacteria	Firmicutes	Clostridia	Clostridiales				N.S.	N.S.	N.S.	N.S.	N.S.	N.S.	S.Increased	N.S.	N.S.	S.Increased	N.S.	N.S.	S.Increased	N.S.	N.S.	N.S.	N.S.	N.S.	N.S.	N.S.	N.S.	N.S.	S.Increased	N.S.	N.S.	N.S.	N.S.	N.S.
MH0006_GL0173348	COG0448	ADP-glucose pyrophosphorylase(3043)	Carbohydrate transport and metabolism		Bacteria	Firmicutes	Clostridia	Clostridiales				N.S.	N.S.	N.S.	N.S.	N.S.	N.S.	N.S.	N.S.	N.S.	S.Increased	N.S.	N.S.	S.Increased	N.S.	N.S.	N.S.	N.S.	N.S.	N.S.	N.S.	N.S.	N.S.	N.S.	N.S.	N.S.	N.S.	N.S.	N.S.
MH0006_GL0173349	COG0448	ADP-glucose pyrophosphorylase(3043)	Carbohydrate transport and metabolism		Bacteria	Firmicutes	Clostridia	Clostridiales				N.S.	N.S.	N.S.	N.S.	N.S.	N.S.	N.S.	N.S.	N.S.	S.Increased	N.S.	N.S.	N.S.	N.S.	N.S.	N.S.	N.S.	N.S.	N.S.	N.S.	N.S.	N.S.	N.S.	N.S.	N.S.	N.S.	N.S.	N.S.
MH0006_GL0174816	COG1712	Predicted dinucleotide-utilizing enzyme(446)	General function prediction only		Bacteria	Firmicutes	Clostridia	Clostridiales				N.S.	N.S.	N.S.	N.S.	N.S.	N.S.	N.S.	N.S.	N.S.	S.Increased	N.S.	N.S.	S.Increased	N.S.	N.S.	N.S.	N.S.	N.S.	N.S.	N.S.	N.S.	N.S.	N.S.	N.S.	N.S.	N.S.	N.S.	N.S.
MH0006_GL0176047	COG3063	Tfp pilus assembly protein PilF(463)	Extracellular structures		Bacteria	Bacteroidetes	Bacteroidia	Bacteroidales	Porphyromonadaceae			N.S.	N.S.	N.S.	N.S.	N.S.	N.S.	N.S.	N.S.	N.S.	N.S.	N.S.	N.S.	N.S.	N.S.	N.S.	N.S.	N.S.	N.S.	S.Increased	N.S.	N.S.	N.S.	N.S.	N.S.	N.S.	N.S.	N.S.	N.S.
MH0006_GL0200846	COG0152	Phosphoribosylaminoimidazole-succinocarboxamide synthase(1792)	Nucleotide transport and metabolism		Bacteria	Bacteroidetes	Bacteroidia	Bacteroidales	Prevotellaceae	Prevotella	Prevotella sp. P5-119	N.S.	N.S.	N.S.	N.S.	N.S.	N.S.	N.S.	N.S.	S.Increased	S.Increased	N.S.	S.Increased	S.Increased	N.S.	N.S.	N.S.	N.S.	N.S.	N.S.	N.S.	N.S.	N.S.	N.S.	N.S.	N.S.	N.S.	N.S.	N.S.
MH0006_GL0210016	COG0527	Aspartokinase(3171)	Amino acid transport and metabolism		Bacteria	Firmicutes	Clostridia	Clostridiales				N.S.	N.S.	N.S.	N.S.	N.S.	N.S.	N.S.	N.S.	N.S.	S.Increased	N.S.	N.S.	N.S.	N.S.	N.S.	N.S.	N.S.	N.S.	N.S.	N.S.	N.S.	N.S.	N.S.	N.S.	N.S.	N.S.	N.S.	N.S.
MH0006_GL0212607	COG2069	CO dehydrogenase/acetyl-CoA synthase delta subunit (corrinoid Fe-S protein)(123)	Energy production and conversion		Bacteria	Firmicutes	Clostridia	Clostridiales				N.S.	N.S.	N.S.	N.S.	N.S.	N.S.	N.S.	N.S.	N.S.	S.Increased	N.S.	N.S.	S.Increased	N.S.	N.S.	N.S.	N.S.	N.S.	N.S.	N.S.	N.S.	N.S.	N.S.	N.S.	N.S.	N.S.	N.S.	N.S.
MH0006_GL0216537	COG3383	Predicted molibdopterin-dependent oxidoreductase YjgC(958)	General function prediction only		Bacteria	Firmicutes	Clostridia	Clostridiales				N.S.	N.S.	N.S.	N.S.	N.S.	N.S.	N.S.	N.S.	N.S.	S.Increased	N.S.	N.S.	N.S.	N.S.	N.S.	N.S.	N.S.	N.S.	N.S.	N.S.	N.S.	N.S.	N.S.	N.S.	N.S.	N.S.	N.S.	N.S.
MH0006_GL0217568	COG1145	Ferredoxin(6245)	Energy production and conversion		Bacteria	Firmicutes	Clostridia	Clostridiales				N.S.	N.S.	N.S.	N.S.	N.S.	N.S.	N.S.	N.S.	N.S.	S.Increased	N.S.	N.S.	S.Increased	N.S.	N.S.	N.S.	N.S.	N.S.	N.S.	N.S.	N.S.	N.S.	S.Increased	N.S.	N.S.	N.S.	N.S.	N.S.
MH0006_GL0219902	COG3033	Tryptophanase(383)	Amino acid transport and metabolism		Bacteria	Bacteroidetes	Bacteroidia	Bacteroidales				N.S.	N.S.	N.S.	N.S.	N.S.	N.S.	N.S.	N.S.	N.S.	N.S.	N.S.	N.S.	N.S.	N.S.	N.S.	N.S.	N.S.	N.S.	N.S.	N.S.	N.S.	N.S.	N.S.	N.S.	N.S.	N.S.	S.Increased	N.S.
MH0006_GL0224905	COG0297	Glycogen synthase(3897)	Carbohydrate transport and metabolism	GT5	Bacteria	Firmicutes	Clostridia	Clostridiales	Ruminococcaceae	Faecalibacterium	Faecalibacterium prausnitzii	N.S.	N.S.	N.S.	S.Decreased	N.S.	N.S.	N.S.	N.S.	N.S.	N.S.	N.S.	N.S.	N.S.	N.S.	N.S.	N.S.	N.S.	S.Decreased	N.S.	S.Decreased	N.S.	N.S.	N.S.	N.S.	N.S.	N.S.	N.S.	S.Decreased
MH0008_GL0008124	COG0203	Ribosomal protein L17(1713)	Translation, ribosomal structure and biogenesis		Bacteria	Firmicutes	Clostridia	Clostridiales				N.S.	N.S.	N.S.	N.S.	N.S.	N.S.	N.S.	N.S.	N.S.	N.S.	N.S.	N.S.	N.S.	S.Increased	N.S.	N.S.	N.S.	N.S.	N.S.	N.S.	N.S.	N.S.	N.S.	N.S.	N.S.	N.S.	N.S.	N.S.
MH0008_GL0014936	COG3064	Membrane protein involved in colicin uptake(3657)	Cell wall/membrane/envelope biogenesis		Bacteria	Bacteroidetes	Bacteroidia	Bacteroidales	Bacteroidaceae	Bacteroides		N.S.	N.S.	N.S.	N.S.	N.S.	N.S.	N.S.	N.S.	N.S.	N.S.	S.Increased	N.S.	N.S.	N.S.	N.S.	N.S.	N.S.	N.S.	N.S.	N.S.	N.S.	N.S.	N.S.	N.S.	N.S.	N.S.	N.S.	N.S.
MH0008_GL0020565	COG0544	FKBP-type peptidyl-prolyl cis-trans isomerase (trigger factor)(3257)	Posttranslational modification, protein turnover, chaperones		Bacteria	Bacteroidetes	Bacteroidia	Bacteroidales	Bacteroidaceae	Bacteroides		N.S.	N.S.	N.S.	N.S.	N.S.	N.S.	N.S.	S.Increased	S.Increased	N.S.	S.Increased	N.S.	N.S.	N.S.	N.S.	N.S.	N.S.	N.S.	N.S.	N.S.	N.S.	N.S.	N.S.	N.S.	N.S.	N.S.	N.S.	N.S.
MH0008_GL0035675	COG2025	Electron transfer flavoprotein, alpha subunit(2069)	Energy production and conversion		Bacteria	Firmicutes	Clostridia	Clostridiales	Lachnospiraceae	Roseburia	Roseburia inulinivorans	N.S.	N.S.	N.S.	N.S.	N.S.	N.S.	N.S.	N.S.	N.S.	N.S.	N.S.	N.S.	S.Decreased	N.S.	N.S.	N.S.	N.S.	N.S.	N.S.	N.S.	N.S.	N.S.	N.S.	N.S.	N.S.	N.S.	N.S.	N.S.
MH0009_GL0031828	COG0094	Ribosomal protein L5(1702)	Translation, ribosomal structure and biogenesis		Bacteria	Firmicutes						N.S.	N.S.	N.S.	N.S.	N.S.	N.S.	N.S.	N.S.	N.S.	S.Increased	N.S.	N.S.	N.S.	N.S.	N.S.	N.S.	N.S.	N.S.	N.S.	N.S.	N.S.	N.S.	N.S.	N.S.	N.S.	N.S.	N.S.	N.S.
MH0009_GL0046742	COG0091	Ribosomal protein L22(1494)	Translation, ribosomal structure and biogenesis		Bacteria	Bacteroidetes	Bacteroidia	Bacteroidales				N.S.	S.Decreased	N.S.	N.S.	S.Decreased	N.S.	S.Decreased	N.S.	N.S.	S.Decreased	N.S.	S.Decreased	N.S.	N.S.	S.Decreased	N.S.	N.S.	N.S.	N.S.	S.Decreased	S.Decreased	N.S.	S.Decreased	N.S.	N.S.	N.S.	S.Decreased	N.S.
MH0009_GL0071503	COG0057	Glyceraldehyde-3-phosphate dehydrogenase/erythrose-4-phosphate dehydrogenase(2333)	Carbohydrate transport and metabolism									N.S.	N.S.	N.S.	N.S.	N.S.	N.S.	N.S.	N.S.	N.S.	N.S.	N.S.	N.S.	N.S.	S.Increased	N.S.	N.S.	N.S.	N.S.	N.S.	N.S.	N.S.	N.S.	N.S.	N.S.	N.S.	N.S.	N.S.	N.S.
MH0010_GL0008544	COG0244	Ribosomal protein L10(1700)	Translation, ribosomal structure and biogenesis		Bacteria	Firmicutes	Clostridia	Clostridiales	Ruminococcaceae	Faecalibacterium	Faecalibacterium prausnitzii	N.S.	N.S.	N.S.	S.Decreased	N.S.	N.S.	N.S.	N.S.	N.S.	N.S.	N.S.	N.S.	N.S.	N.S.	N.S.	N.S.	N.S.	N.S.	N.S.	N.S.	N.S.	N.S.	N.S.	N.S.	N.S.	N.S.	N.S.	S.Decreased
MH0010_GL0026880	COG0462	Phosphoribosylpyrophosphate synthetase(2585)	Nucleotide transport and metabolism		Bacteria	Bacteroidetes	Bacteroidia	Bacteroidales	Bacteroidaceae	Bacteroides	Bacteroides massiliensis	N.S.	N.S.	N.S.	N.S.	N.S.	N.S.	N.S.	N.S.	N.S.	N.S.	N.S.	N.S.	N.S.	N.S.	N.S.	N.S.	N.S.	N.S.	N.S.	N.S.	N.S.	N.S.	S.Increased	N.S.	N.S.	N.S.	N.S.	N.S.
MH0010_GL0030219	COG0498	Threonine synthase(2393)	Amino acid transport and metabolism		Bacteria	Bacteroidetes	Bacteroidia	Bacteroidales	Bacteroidaceae	Bacteroides	Bacteroides massiliensis	N.S.	N.S.	N.S.	N.S.	N.S.	N.S.	N.S.	N.S.	N.S.	N.S.	S.Increased	N.S.	N.S.	N.S.	N.S.	N.S.	N.S.	N.S.	N.S.	N.S.	N.S.	N.S.	S.Increased	N.S.	N.S.	N.S.	N.S.	N.S.
MH0010_GL0038740	COG2825	Periplasmic chaperone for outer membrane proteins, Skp family(1502)	Posttranslational modification, protein turnover, chaperones		Bacteria	Bacteroidetes	Bacteroidia	Bacteroidales	Bacteroidaceae	Bacteroides		N.S.	N.S.	N.S.	N.S.	N.S.	N.S.	N.S.	N.S.	N.S.	N.S.	N.S.	S.Decreased	N.S.	N.S.	N.S.	N.S.	N.S.	N.S.	N.S.	N.S.	N.S.	N.S.	N.S.	N.S.	N.S.	N.S.	N.S.	S.Decreased
MH0010_GL0042213	COG0281	Malic enzyme(2068)	Energy production and conversion		Bacteria	Bacteroidetes	Bacteroidia	Bacteroidales	Bacteroidaceae	Bacteroides		N.S.	N.S.	N.S.	N.S.	N.S.	N.S.	N.S.	S.Increased	S.Increased	N.S.	S.Increased	N.S.	N.S.	N.S.	N.S.	N.S.	N.S.	N.S.	N.S.	N.S.	N.S.	N.S.	N.S.	N.S.	N.S.	N.S.	N.S.	N.S.
MH0011_GL0010699	COG0162	Tyrosyl-tRNA synthetase(2682)	Translation, ribosomal structure and biogenesis		Bacteria	Bacteroidetes	Bacteroidia	Bacteroidales	Bacteroidaceae	Bacteroides		N.S.	N.S.	N.S.	N.S.	N.S.	N.S.	N.S.	S.Increased	N.S.	N.S.	S.Increased	N.S.	N.S.	N.S.	N.S.	N.S.	N.S.	N.S.	N.S.	N.S.	N.S.	N.S.	N.S.	N.S.	N.S.	N.S.	N.S.	N.S.
MH0011_GL0025810	COG0080	Ribosomal protein L11(1552)	Translation, ribosomal structure and biogenesis		Bacteria	Firmicutes	Clostridia	Clostridiales	Ruminococcaceae	Subdoligranulum	Subdoligranulum variabile	N.S.	N.S.	N.S.	N.S.	N.S.	N.S.	N.S.	N.S.	N.S.	N.S.	N.S.	N.S.	N.S.	N.S.	S.Increased	N.S.	N.S.	N.S.	N.S.	N.S.	N.S.	N.S.	N.S.	N.S.	N.S.	N.S.	N.S.	N.S.
MH0011_GL0031740	COG1493	Serine kinase of the HPr protein, regulates carbohydrate metabolism(1266)	Signal transduction mechanisms		Bacteria	Firmicutes	Clostridia	Clostridiales				N.S.	N.S.	N.S.	N.S.	N.S.	N.S.	N.S.	N.S.	N.S.	N.S.	N.S.	N.S.	N.S.	N.S.	S.Increased	N.S.	N.S.	N.S.	N.S.	N.S.	N.S.	N.S.	N.S.	N.S.	N.S.	N.S.	N.S.	N.S.
MH0011_GL0076809	COG0039	Malate/lactate dehydrogenase(2438)	Energy production and conversion		Bacteria	Bacteroidetes	Bacteroidia	Bacteroidales	Bacteroidaceae	Bacteroides		N.S.	N.S.	N.S.	N.S.	N.S.	N.S.	S.Increased	N.S.	N.S.	N.S.	N.S.	N.S.	N.S.	N.S.	N.S.	N.S.	N.S.	N.S.	N.S.	N.S.	N.S.	N.S.	N.S.	N.S.	N.S.	N.S.	N.S.	N.S.
MH0011_GL0080152	COG0519	GMP synthase, PP-ATPase domain/subunit(2959)	Nucleotide transport and metabolism		Bacteria	Firmicutes						N.S.	N.S.	N.S.	N.S.	N.S.	N.S.	N.S.	N.S.	N.S.	N.S.	N.S.	N.S.	N.S.	S.Decreased	N.S.	N.S.	N.S.	N.S.	N.S.	N.S.	N.S.	N.S.	S.Decreased	N.S.	N.S.	N.S.	N.S.	N.S.
MH0012_GL0011876	COG1951	Tartrate dehydratase alpha subunit/Fumarate hydratase class I, N-terminal domain(1749)	Energy production and conversion		Bacteria	Firmicutes	Clostridia	Clostridiales	Ruminococcaceae	Faecalibacterium		N.S.	N.S.	N.S.	N.S.	N.S.	N.S.	N.S.	N.S.	N.S.	S.Increased	N.S.	N.S.	S.Increased	N.S.	N.S.	N.S.	N.S.	N.S.	N.S.	N.S.	N.S.	N.S.	S.Increased	N.S.	N.S.	N.S.	N.S.	N.S.
MH0012_GL0015947	COG0096	Ribosomal protein S8(1589)	Translation, ribosomal structure and biogenesis		Bacteria	Firmicutes						N.S.	N.S.	N.S.	N.S.	N.S.	N.S.	N.S.	N.S.	N.S.	N.S.	N.S.	N.S.	N.S.	N.S.	N.S.	N.S.	N.S.	N.S.	N.S.	N.S.	N.S.	S.Increased	N.S.	N.S.	N.S.	N.S.	N.S.	N.S.
MH0012_GL0028086	COG4799	Acetyl-CoA carboxylase, carboxyltransferase component(1717)	Lipid transport and metabolism		Bacteria	Bacteroidetes	Bacteroidia	Bacteroidales				N.S.	N.S.	N.S.	N.S.	N.S.	N.S.	N.S.	N.S.	N.S.	N.S.	N.S.	N.S.	N.S.	N.S.	N.S.	N.S.	N.S.	N.S.	S.Increased	N.S.	N.S.	N.S.	N.S.	N.S.	N.S.	N.S.	N.S.	N.S.
MH0012_GL0044793	COG1217	Predicted membrane GTPase involved in stress response(2724)	Signal transduction mechanisms		Bacteria	Bacteroidetes	Bacteroidia	Bacteroidales				N.S.	N.S.	N.S.	N.S.	N.S.	N.S.	N.S.	N.S.	N.S.	N.S.	N.S.	N.S.	N.S.	S.Increased	N.S.	N.S.	N.S.	N.S.	N.S.	N.S.	N.S.	N.S.	N.S.	N.S.	N.S.	N.S.	N.S.	N.S.
MH0012_GL0064489	COG1884	Methylmalonyl-CoA mutase, N-terminal domain/subunit(401)	Lipid transport and metabolism		Bacteria	Bacteroidetes	Bacteroidia	Bacteroidales				N.S.	N.S.	N.S.	N.S.	N.S.	N.S.	N.S.	N.S.	N.S.	N.S.	N.S.	N.S.	S.Increased	N.S.	N.S.	N.S.	N.S.	N.S.	S.Increased	N.S.	N.S.	N.S.	N.S.	N.S.	N.S.	N.S.	N.S.	N.S.
MH0012_GL0065798	COG0255	Ribosomal protein L29(1393)	Translation, ribosomal structure and biogenesis		Bacteria	Firmicutes	Clostridia	Clostridiales				N.S.	N.S.	N.S.	N.S.	N.S.	N.S.	N.S.	N.S.	N.S.	N.S.	N.S.	N.S.	N.S.	N.S.	N.S.	S.Increased	N.S.	N.S.	N.S.	N.S.	N.S.	N.S.	N.S.	N.S.	N.S.	N.S.	N.S.	N.S.
MH0012_GL0068000	COG0087	Ribosomal protein L3(1720)	Translation, ribosomal structure and biogenesis		Bacteria	Firmicutes	Clostridia	Clostridiales	Lachnospiraceae	Dorea	Dorea longicatena	N.S.	S.Decreased	N.S.	S.Decreased	S.Decreased	N.S.	N.S.	N.S.	N.S.	N.S.	N.S.	N.S.	S.Decreased	N.S.	N.S.	N.S.	N.S.	N.S.	N.S.	N.S.	N.S.	N.S.	N.S.	N.S.	N.S.	N.S.	N.S.	N.S.
MH0012_GL0078646	COG3637	Opacity protein and related surface antigens(2204)	Cell wall/membrane/envelope biogenesis		Bacteria	Bacteroidetes	Bacteroidia	Bacteroidales				N.S.	N.S.	N.S.	N.S.	N.S.	N.S.	N.S.	N.S.	N.S.	N.S.	N.S.	S.Decreased	N.S.	N.S.	N.S.	N.S.	N.S.	N.S.	N.S.	N.S.	N.S.	S.Decreased	N.S.	N.S.	N.S.	N.S.	N.S.	N.S.
MH0012_GL0078858	COG1155	Archaeal/vacuolar-type H+-ATPase catalytic subunit A/Vma1(1474)	Energy production and conversion		Bacteria	Bacteroidetes	Bacteroidia	Bacteroidales	Porphyromonadaceae	Parabacteroides		N.S.	N.S.	N.S.	N.S.	N.S.	N.S.	N.S.	N.S.	N.S.	N.S.	N.S.	N.S.	N.S.	S.Increased	N.S.	N.S.	N.S.	N.S.	N.S.	N.S.	N.S.	N.S.	N.S.	N.S.	N.S.	N.S.	N.S.	N.S.
MH0012_GL0097523	COG1014	Pyruvate:ferredoxin oxidoreductase or related 2-oxoacid:ferredoxin oxidoreductase, gamma subunit(2819)	Energy production and conversion		Bacteria	Bacteroidetes	Bacteroidia	Bacteroidales				N.S.	N.S.	N.S.	N.S.	N.S.	N.S.	N.S.	N.S.	N.S.	N.S.	N.S.	N.S.	N.S.	N.S.	N.S.	N.S.	N.S.	N.S.	S.Increased	N.S.	N.S.	N.S.	N.S.	N.S.	N.S.	N.S.	N.S.	N.S.
MH0012_GL0097524	COG1013	Pyruvate:ferredoxin oxidoreductase or related 2-oxoacid:ferredoxin oxidoreductase, beta subunit(1873)	Energy production and conversion		Bacteria	Bacteroidetes	Bacteroidia	Bacteroidales				N.S.	N.S.	N.S.	N.S.	N.S.	N.S.	N.S.	N.S.	N.S.	N.S.	N.S.	N.S.	N.S.	N.S.	N.S.	N.S.	N.S.	N.S.	S.Increased	N.S.	N.S.	N.S.	N.S.	N.S.	N.S.	N.S.	N.S.	N.S.
MH0012_GL0099424	COG0222	Ribosomal protein L7/L12(1565)	Translation, ribosomal structure and biogenesis		Bacteria	Actinobacteria	Actinobacteria	Bifidobacteriales	Bifidobacteriaceae	Bifidobacterium		N.S.	N.S.	N.S.	N.S.	N.S.	N.S.	N.S.	S.Increased	N.S.	N.S.	N.S.	N.S.	N.S.	N.S.	N.S.	N.S.	N.S.	N.S.	N.S.	N.S.	N.S.	N.S.	N.S.	N.S.	N.S.	N.S.	N.S.	N.S.
MH0012_GL0107781	COG0244	Ribosomal protein L10(1700)	Translation, ribosomal structure and biogenesis		Bacteria	Firmicutes						N.S.	N.S.	N.S.	N.S.	N.S.	N.S.	N.S.	N.S.	N.S.	N.S.	N.S.	N.S.	N.S.	S.Increased	N.S.	N.S.	N.S.	N.S.	N.S.	N.S.	N.S.	N.S.	N.S.	N.S.	N.S.	N.S.	N.S.	N.S.
MH0012_GL0109574	COG1882	Pyruvate-formate lyase(4465)	Energy production and conversion		Bacteria	Firmicutes	Clostridia	Clostridiales	Ruminococcaceae	Faecalibacterium		N.S.	N.S.	N.S.	N.S.	N.S.	N.S.	N.S.	N.S.	N.S.	S.Increased	N.S.	N.S.	N.S.	N.S.	N.S.	N.S.	N.S.	N.S.	N.S.	N.S.	N.S.	N.S.	N.S.	N.S.	N.S.	N.S.	N.S.	N.S.
MH0012_GL0110795	COG0544	FKBP-type peptidyl-prolyl cis-trans isomerase (trigger factor)(3257)	Posttranslational modification, protein turnover, chaperones		Bacteria	Bacteroidetes	Bacteroidia	Bacteroidales				N.S.	N.S.	N.S.	N.S.	N.S.	N.S.	N.S.	N.S.	N.S.	N.S.	N.S.	N.S.	S.Increased	N.S.	S.Increased	N.S.	N.S.	N.S.	S.Increased	N.S.	N.S.	N.S.	N.S.	N.S.	N.S.	N.S.	N.S.	N.S.
MH0012_GL0138305	COG0443	Molecular chaperone DnaK (HSP70)(4614)	Posttranslational modification, protein turnover, chaperones		Bacteria	Firmicutes	Clostridia	Clostridiales	Ruminococcaceae	Subdoligranulum	Subdoligranulum variabile	N.S.	N.S.	N.S.	N.S.	N.S.	N.S.	N.S.	N.S.	N.S.	N.S.	N.S.	N.S.	N.S.	N.S.	S.Increased	N.S.	N.S.	N.S.	N.S.	N.S.	N.S.	N.S.	N.S.	N.S.	N.S.	N.S.	N.S.	N.S.
MH0012_GL0156581	COG0554	Glycerol kinase(2030)	Energy production and conversion		Bacteria	Firmicutes	Clostridia	Clostridiales	Lachnospiraceae	Dorea	Dorea longicatena	N.S.	N.S.	N.S.	N.S.	N.S.	N.S.	N.S.	N.S.	N.S.	N.S.	N.S.	N.S.	N.S.	N.S.	N.S.	N.S.	N.S.	N.S.	N.S.	N.S.	N.S.	S.Decreased	N.S.	N.S.	N.S.	N.S.	N.S.	N.S.
MH0012_GL0180593	COG1047	FKBP-type peptidyl-prolyl cis-trans isomerase 2(691)	Posttranslational modification, protein turnover, chaperones		Bacteria	Bacteroidetes	Bacteroidia	Bacteroidales	Bacteroidaceae	Bacteroides		N.S.	N.S.	N.S.	N.S.	N.S.	N.S.	N.S.	N.S.	N.S.	N.S.	S.Increased	N.S.	N.S.	N.S.	N.S.	N.S.	N.S.	N.S.	N.S.	N.S.	N.S.	N.S.	N.S.	N.S.	N.S.	N.S.	N.S.	N.S.
MH0012_GL0199057	COG2885	Outer membrane protein OmpA and related peptidoglycan-associated (lipo)proteins(5834)	Cell wall/membrane/envelope biogenesis		Bacteria	Bacteroidetes	Bacteroidia	Bacteroidales				N.S.	N.S.	N.S.	N.S.	N.S.	N.S.	N.S.	N.S.	N.S.	N.S.	N.S.	N.S.	N.S.	N.S.	N.S.	N.S.	N.S.	N.S.	S.Increased	N.S.	N.S.	N.S.	N.S.	N.S.	N.S.	N.S.	N.S.	N.S.
MH0012_GL0201971	COG2077	Peroxiredoxin(404)	Posttranslational modification, protein turnover, chaperones		Bacteria	Bacteroidetes	Bacteroidia	Bacteroidales				N.S.	N.S.	N.S.	N.S.	N.S.	N.S.	N.S.	N.S.	N.S.	N.S.	N.S.	N.S.	N.S.	N.S.	N.S.	N.S.	N.S.	N.S.	S.Increased	N.S.	N.S.	N.S.	N.S.	N.S.	N.S.	N.S.	N.S.	N.S.
MH0012_GL0234307	COG0081	Ribosomal protein L1(1891)	Translation, ribosomal structure and biogenesis		Bacteria							N.S.	N.S.	N.S.	N.S.	N.S.	N.S.	N.S.	S.Increased	N.S.	S.Increased	N.S.	N.S.	S.Increased	S.Increased	N.S.	N.S.	N.S.	N.S.	N.S.	N.S.	N.S.	N.S.	S.Increased	N.S.	N.S.	N.S.	N.S.	N.S.
MH0012_GL0238912	COG0461	Orotate phosphoribosyltransferase(1951)	Nucleotide transport and metabolism		Bacteria	Bacteroidetes	Bacteroidia	Bacteroidales				N.S.	N.S.	N.S.	N.S.	N.S.	N.S.	N.S.	N.S.	N.S.	N.S.	N.S.	N.S.	N.S.	N.S.	N.S.	N.S.	N.S.	N.S.	S.Increased	N.S.	N.S.	N.S.	N.S.	N.S.	N.S.	N.S.	N.S.	N.S.
MH0013_GL0000542	COG4206	Outer membrane cobalamin receptor protein(11370)	Coenzyme transport and metabolism		Bacteria	Bacteroidetes	Bacteroidia	Bacteroidales	Bacteroidaceae	Bacteroides	Bacteroides caccae	N.S.	N.S.	N.S.	N.S.	N.S.	N.S.	N.S.	N.S.	N.S.	S.Decreased	N.S.	N.S.	N.S.	N.S.	N.S.	N.S.	N.S.	S.Decreased	N.S.	N.S.	N.S.	N.S.	N.S.	N.S.	N.S.	N.S.	N.S.	N.S.
MH0013_GL0005176	COG0021	Transketolase(1310)	Carbohydrate transport and metabolism		Bacteria	Bacteroidetes	Bacteroidia	Bacteroidales	Bacteroidaceae	Bacteroides	Bacteroides caccae	N.S.	N.S.	N.S.	N.S.	N.S.	N.S.	S.Increased	N.S.	N.S.	N.S.	N.S.	N.S.	N.S.	N.S.	N.S.	N.S.	N.S.	N.S.	N.S.	N.S.	N.S.	N.S.	N.S.	N.S.	N.S.	N.S.	N.S.	N.S.
MH0013_GL0011925	COG2025	Electron transfer flavoprotein, alpha subunit(2069)	Energy production and conversion		Bacteria	Firmicutes	Clostridia	Clostridiales	Ruminococcaceae	Faecalibacterium	Faecalibacterium prausnitzii	N.S.	N.S.	N.S.	N.S.	N.S.	N.S.	S.Decreased	S.Decreased	S.Decreased	N.S.	N.S.	S.Decreased	N.S.	N.S.	N.S.	N.S.	S.Decreased	N.S.	N.S.	N.S.	N.S.	N.S.	N.S.	N.S.	N.S.	N.S.	N.S.	N.S.
MH0013_GL0019937	COG0614	ABC-type Fe3+-hydroxamate transport system, periplasmic component(4977)	Inorganic ion transport and metabolism		Bacteria	Bacteroidetes	Bacteroidia	Bacteroidales	Bacteroidaceae	Bacteroides	Bacteroides caccae	N.S.	S.Decreased	N.S.	N.S.	N.S.	N.S.	N.S.	N.S.	N.S.	N.S.	N.S.	N.S.	N.S.	N.S.	N.S.	N.S.	N.S.	N.S.	N.S.	N.S.	N.S.	N.S.	N.S.	N.S.	N.S.	N.S.	N.S.	N.S.
MH0014_GL0005414	COG0174	Glutamine synthetase(1831)	Amino acid transport and metabolism									N.S.	N.S.	N.S.	N.S.	N.S.	N.S.	N.S.	N.S.	N.S.	N.S.	N.S.	N.S.	N.S.	S.Increased	N.S.	N.S.	N.S.	N.S.	N.S.	N.S.	N.S.	N.S.	N.S.	N.S.	N.S.	N.S.	N.S.	N.S.
MH0014_GL0012669	COG0148	Enolase(2367)	Carbohydrate transport and metabolism		Bacteria	Proteobacteria						N.S.	N.S.	N.S.	N.S.	N.S.	N.S.	N.S.	N.S.	N.S.	N.S.	N.S.	N.S.	N.S.	S.Increased	N.S.	N.S.	N.S.	N.S.	N.S.	N.S.	N.S.	N.S.	N.S.	N.S.	N.S.	N.S.	N.S.	N.S.
MH0014_GL0012670	COG0504	CTP synthase (UTP-ammonia lyase)(2430)	Nucleotide transport and metabolism									N.S.	N.S.	N.S.	N.S.	N.S.	N.S.	N.S.	N.S.	N.S.	N.S.	N.S.	N.S.	N.S.	S.Increased	N.S.	N.S.	N.S.	N.S.	N.S.	N.S.	N.S.	N.S.	N.S.	N.S.	N.S.	N.S.	N.S.	N.S.
MH0014_GL0012959	COG0087	Ribosomal protein L3(1720)	Translation, ribosomal structure and biogenesis		Bacteria							N.S.	N.S.	N.S.	N.S.	N.S.	N.S.	N.S.	N.S.	N.S.	N.S.	N.S.	N.S.	N.S.	S.Increased	N.S.	N.S.	N.S.	N.S.	N.S.	N.S.	N.S.	N.S.	N.S.	N.S.	N.S.	N.S.	N.S.	N.S.
MH0014_GL0013311	COG0085	DNA-directed RNA polymerase, beta subunit/140 kD subunit(4241)	Transcription		Bacteria	Bacteroidetes	Bacteroidia	Bacteroidales	Rikenellaceae	Alistipes	Alistipes finegoldii	N.S.	N.S.	N.S.	N.S.	N.S.	N.S.	S.Decreased	N.S.	N.S.	N.S.	N.S.	N.S.	N.S.	N.S.	N.S.	N.S.	N.S.	N.S.	N.S.	N.S.	N.S.	N.S.	N.S.	N.S.	N.S.	N.S.	N.S.	N.S.
MH0014_GL0020912	COG3731	Phosphotransferase system sorbitol-specific component IIA(139)	Carbohydrate transport and metabolism									N.S.	N.S.	N.S.	N.S.	N.S.	N.S.	N.S.	N.S.	N.S.	N.S.	N.S.	N.S.	N.S.	N.S.	N.S.	N.S.	N.S.	N.S.	N.S.	N.S.	N.S.	N.S.	S.Increased	N.S.	N.S.	N.S.	N.S.	N.S.
MH0014_GL0021982	COG0848	Biopolymer transport protein ExbD(1868)	Intracellular trafficking, secretion, and vesicular transport		Bacteria	Bacteroidetes	Bacteroidia	Bacteroidales	Bacteroidaceae	Bacteroides		N.S.	N.S.	N.S.	N.S.	N.S.	N.S.	N.S.	N.S.	N.S.	N.S.	S.Decreased	N.S.	N.S.	N.S.	N.S.	N.S.	N.S.	N.S.	N.S.	N.S.	N.S.	N.S.	N.S.	N.S.	N.S.	N.S.	N.S.	N.S.
MH0014_GL0025905	COG4238	Outer membrane murein-binding lipoprotein Lpp(27)	Cell wall/membrane/envelope biogenesis		Bacteria	Proteobacteria						N.S.	N.S.	N.S.	N.S.	N.S.	N.S.	S.Decreased	N.S.	N.S.	N.S.	N.S.	N.S.	N.S.	N.S.	N.S.	N.S.	N.S.	N.S.	N.S.	N.S.	N.S.	N.S.	N.S.	N.S.	N.S.	N.S.	N.S.	N.S.
MH0014_GL0025976					Bacteria	Proteobacteria						N.S.	N.S.	N.S.	N.S.	N.S.	N.S.	N.S.	N.S.	N.S.	N.S.	N.S.	N.S.	N.S.	S.Increased	N.S.	N.S.	N.S.	N.S.	N.S.	N.S.	N.S.	N.S.	N.S.	N.S.	N.S.	N.S.	N.S.	N.S.
MH0014_GL0033931	COG0508	Pyruvate/2-oxoglutarate dehydrogenase complex, dihydrolipoamide acyltransferase (E2) component(1167)	Energy production and conversion		Bacteria	Proteobacteria						N.S.	N.S.	N.S.	N.S.	N.S.	N.S.	S.Decreased	N.S.	N.S.	N.S.	N.S.	N.S.	N.S.	N.S.	N.S.	N.S.	N.S.	N.S.	N.S.	N.S.	N.S.	N.S.	N.S.	N.S.	N.S.	N.S.	N.S.	N.S.
MH0014_GL0035002	COG0172	Seryl-tRNA synthetase(2788)	Translation, ribosomal structure and biogenesis		Bacteria	Proteobacteria						N.S.	N.S.	N.S.	N.S.	N.S.	N.S.	N.S.	N.S.	N.S.	N.S.	N.S.	N.S.	N.S.	S.Increased	N.S.	N.S.	N.S.	S.Increased	N.S.	N.S.	N.S.	N.S.	N.S.	N.S.	N.S.	N.S.	N.S.	N.S.
MH0014_GL0048509	COG3477	Uncharacterized membrane protein YagU, involved in acid resistance, DUF1440 family(62)	Function unknown		Bacteria	Proteobacteria						N.S.	N.S.	N.S.	N.S.	N.S.	N.S.	N.S.	N.S.	N.S.	N.S.	N.S.	N.S.	N.S.	S.Increased	N.S.	N.S.	N.S.	N.S.	N.S.	N.S.	N.S.	N.S.	S.Increased	N.S.	N.S.	N.S.	N.S.	N.S.
MH0014_GL0053360	COG1171	Threonine dehydratase(1430)	Amino acid transport and metabolism		Bacteria	Proteobacteria						N.S.	N.S.	N.S.	N.S.	N.S.	N.S.	S.Decreased	S.Decreased	S.Decreased	S.Decreased	S.Decreased	S.Decreased	N.S.	S.Decreased	N.S.	N.S.	N.S.	N.S.	N.S.	N.S.	S.Decreased	N.S.	S.Decreased	N.S.	N.S.	S.Decreased	N.S.	N.S.
MH0014_GL0053363	COG1882	Pyruvate-formate lyase(4465)	Energy production and conversion		Bacteria	Proteobacteria	Gammaproteobacteria	Enterobacterales	Enterobacteriaceae			N.S.	N.S.	N.S.	N.S.	N.S.	N.S.	N.S.	N.S.	N.S.	N.S.	N.S.	N.S.	N.S.	N.S.	N.S.	N.S.	N.S.	S.Increased	N.S.	N.S.	N.S.	N.S.	N.S.	N.S.	N.S.	N.S.	N.S.	N.S.
MH0014_GL0062875	COG0086	DNA-directed RNA polymerase, beta' subunit/160 kD subunit(3314)	Transcription									N.S.	N.S.	N.S.	N.S.	N.S.	N.S.	N.S.	N.S.	N.S.	N.S.	N.S.	N.S.	N.S.	S.Increased	N.S.	N.S.	N.S.	N.S.	N.S.	N.S.	N.S.	N.S.	N.S.	N.S.	N.S.	N.S.	N.S.	N.S.
MH0014_GL0067784	COG1015	Phosphopentomutase(1354)	Carbohydrate transport and metabolism									N.S.	N.S.	N.S.	N.S.	N.S.	N.S.	N.S.	N.S.	N.S.	N.S.	N.S.	N.S.	N.S.	N.S.	N.S.	N.S.	N.S.	S.Increased	N.S.	N.S.	N.S.	N.S.	N.S.	N.S.	N.S.	N.S.	N.S.	N.S.
MH0014_GL0090940	COG4771	Outer membrane receptor for ferrienterochelin and colicins(16693)	Inorganic ion transport and metabolism		Bacteria	Bacteroidetes	Bacteroidia	Bacteroidales	Rikenellaceae	Alistipes	Alistipes finegoldii	N.S.	N.S.	N.S.	N.S.	N.S.	N.S.	S.Decreased	N.S.	N.S.	N.S.	N.S.	N.S.	N.S.	N.S.	N.S.	N.S.	N.S.	N.S.	N.S.	N.S.	N.S.	N.S.	N.S.	N.S.	N.S.	N.S.	N.S.	N.S.
MH0014_GL0094920					Bacteria	Proteobacteria						N.S.	N.S.	N.S.	N.S.	N.S.	N.S.	N.S.	N.S.	N.S.	N.S.	N.S.	N.S.	N.S.	S.Increased	N.S.	N.S.	N.S.	N.S.	N.S.	N.S.	N.S.	N.S.	N.S.	N.S.	N.S.	N.S.	N.S.	N.S.
MH0014_GL0097212	COG0090	Ribosomal protein L2(1921)	Translation, ribosomal structure and biogenesis		Bacteria	Bacteroidetes	Bacteroidia	Bacteroidales	Rikenellaceae	Alistipes	Alistipes finegoldii	N.S.	N.S.	N.S.	N.S.	N.S.	N.S.	S.Decreased	N.S.	N.S.	N.S.	N.S.	N.S.	N.S.	N.S.	N.S.	N.S.	N.S.	N.S.	N.S.	N.S.	N.S.	N.S.	N.S.	N.S.	N.S.	N.S.	N.S.	N.S.
MH0014_GL0105787	COG0326	Molecular chaperone, HSP90 family(3137)	Posttranslational modification, protein turnover, chaperones		Bacteria	Proteobacteria						N.S.	N.S.	N.S.	N.S.	N.S.	N.S.	N.S.	N.S.	N.S.	N.S.	N.S.	N.S.	N.S.	S.Increased	N.S.	N.S.	N.S.	N.S.	N.S.	N.S.	N.S.	N.S.	N.S.	N.S.	N.S.	N.S.	N.S.	N.S.
MH0014_GL0110432	COG3033	Tryptophanase(383)	Amino acid transport and metabolism									N.S.	N.S.	S.Decreased	N.S.	N.S.	N.S.	S.Decreased	S.Decreased	N.S.	S.Decreased	S.Decreased	S.Decreased	S.Decreased	N.S.	N.S.	N.S.	N.S.	N.S.	N.S.	N.S.	N.S.	N.S.	S.Decreased	N.S.	N.S.	N.S.	N.S.	N.S.
MH0015_GL0012654	COG0282	Acetate kinase(2573)	Energy production and conversion		Bacteria	Firmicutes	Clostridia	Clostridiales	Eubacteriaceae	Eubacterium		N.S.	N.S.	N.S.	N.S.	N.S.	N.S.	N.S.	S.Increased	N.S.	N.S.	N.S.	N.S.	N.S.	N.S.	N.S.	N.S.	N.S.	N.S.	N.S.	N.S.	N.S.	N.S.	N.S.	N.S.	N.S.	N.S.	N.S.	N.S.
MH0016_GL0024857	COG0761	4-Hydroxy-3-methylbut-2-enyl diphosphate reductase IspH(2372)	Lipid transport and metabolism		Bacteria	Firmicutes	Clostridia	Clostridiales	Ruminococcaceae	Subdoligranulum	Subdoligranulum variabile	N.S.	N.S.	N.S.	N.S.	N.S.	N.S.	N.S.	N.S.	N.S.	N.S.	N.S.	N.S.	N.S.	N.S.	S.Increased	N.S.	N.S.	N.S.	N.S.	N.S.	N.S.	N.S.	N.S.	N.S.	N.S.	N.S.	N.S.	N.S.
MH0016_GL0062573	COG0153	Galactokinase(2220)	Carbohydrate transport and metabolism		Bacteria	Bacteroidetes	Bacteroidia	Bacteroidales	Bacteroidaceae	Bacteroides		N.S.	N.S.	N.S.	N.S.	N.S.	N.S.	N.S.	N.S.	N.S.	S.Decreased	N.S.	N.S.	N.S.	N.S.	N.S.	N.S.	N.S.	N.S.	N.S.	N.S.	N.S.	N.S.	N.S.	N.S.	N.S.	N.S.	N.S.	N.S.
MH0017_GL0042363	COG0081	Ribosomal protein L1(1891)	Translation, ribosomal structure and biogenesis		Bacteria	Firmicutes	Clostridia	Clostridiales	Ruminococcaceae	Ruminococcus		N.S.	N.S.	N.S.	N.S.	N.S.	N.S.	N.S.	N.S.	N.S.	N.S.	N.S.	N.S.	N.S.	N.S.	N.S.	N.S.	N.S.	N.S.	N.S.	N.S.	N.S.	N.S.	S.Increased	N.S.	N.S.	N.S.	N.S.	N.S.
MH0019_GL0027809	COG1217	Predicted membrane GTPase involved in stress response(2724)	Signal transduction mechanisms		Bacteria							N.S.	N.S.	N.S.	N.S.	N.S.	N.S.	S.Increased	N.S.	N.S.	N.S.	N.S.	N.S.	N.S.	N.S.	N.S.	N.S.	N.S.	N.S.	N.S.	N.S.	N.S.	N.S.	N.S.	N.S.	N.S.	N.S.	N.S.	N.S.
MH0019_GL0033074	COG0673	Predicted dehydrogenase(10872)	General function prediction only		Bacteria	Bacteroidetes	Bacteroidia	Bacteroidales	Bacteroidaceae	Bacteroides		N.S.	N.S.	N.S.	N.S.	N.S.	N.S.	N.S.	N.S.	N.S.	N.S.	N.S.	N.S.	N.S.	N.S.	S.Increased	N.S.	N.S.	N.S.	N.S.	N.S.	N.S.	N.S.	N.S.	N.S.	N.S.	N.S.	N.S.	N.S.
MH0019_GL0035230	COG0149	Triosephosphate isomerase(2381)	Carbohydrate transport and metabolism		Bacteria	Bacteroidetes	Bacteroidia	Bacteroidales	Bacteroidaceae	Bacteroides		N.S.	N.S.	N.S.	N.S.	N.S.	N.S.	S.Increased	N.S.	N.S.	N.S.	N.S.	N.S.	N.S.	N.S.	N.S.	N.S.	N.S.	N.S.	N.S.	N.S.	N.S.	N.S.	N.S.	N.S.	N.S.	N.S.	N.S.	N.S.
MH0020_GL0006979	COG0039	Malate/lactate dehydrogenase(2438)	Energy production and conversion		Bacteria	Bacteroidetes	Bacteroidia	Bacteroidales	Bacteroidaceae	Bacteroides		N.S.	N.S.	N.S.	N.S.	N.S.	N.S.	S.Increased	N.S.	N.S.	N.S.	N.S.	N.S.	N.S.	N.S.	N.S.	N.S.	N.S.	N.S.	N.S.	N.S.	N.S.	N.S.	N.S.	N.S.	N.S.	N.S.	N.S.	N.S.
MH0020_GL0025622					Bacteria	Bacteroidetes	Bacteroidia	Bacteroidales	Bacteroidaceae	Bacteroides		N.S.	N.S.	N.S.	N.S.	N.S.	N.S.	S.Increased	N.S.	N.S.	N.S.	N.S.	N.S.	N.S.	N.S.	N.S.	N.S.	N.S.	N.S.	N.S.	N.S.	N.S.	N.S.	N.S.	N.S.	N.S.	N.S.	N.S.	N.S.
MH0020_GL0046761	COG0052	Ribosomal protein S2(2019)	Translation, ribosomal structure and biogenesis		Bacteria	Firmicutes	Clostridia	Clostridiales	Ruminococcaceae	Faecalibacterium	Faecalibacterium prausnitzii	N.S.	N.S.	N.S.	S.Decreased	N.S.	N.S.	N.S.	N.S.	N.S.	N.S.	N.S.	N.S.	N.S.	N.S.	N.S.	N.S.	N.S.	N.S.	N.S.	N.S.	N.S.	N.S.	N.S.	N.S.	N.S.	N.S.	N.S.	S.Decreased
MH0020_GL0048905	COG0360	Ribosomal protein S6(1587)	Translation, ribosomal structure and biogenesis		Bacteria	Bacteroidetes	Bacteroidia	Bacteroidales				N.S.	N.S.	N.S.	N.S.	N.S.	N.S.	N.S.	N.S.	N.S.	N.S.	N.S.	N.S.	N.S.	N.S.	N.S.	N.S.	N.S.	N.S.	S.Increased	N.S.	N.S.	N.S.	N.S.	N.S.	N.S.	N.S.	N.S.	N.S.
MH0020_GL0049440	COG4656	Na+-translocating ferredoxin:NAD+ oxidoreductase RNF, RnfC subunit(2653)	Energy production and conversion		Bacteria	Firmicutes	Clostridia	Clostridiales				N.S.	N.S.	N.S.	N.S.	N.S.	N.S.	N.S.	N.S.	N.S.	S.Increased	N.S.	N.S.	N.S.	N.S.	N.S.	N.S.	N.S.	N.S.	N.S.	N.S.	N.S.	N.S.	N.S.	N.S.	N.S.	N.S.	N.S.	N.S.
MH0020_GL0050757	COG0535	Radical SAM superfamily enzyme, MoaA/NifB/PqqE/SkfB family(6159)	General function prediction only		Bacteria	Firmicutes	Clostridia	Clostridiales				N.S.	N.S.	N.S.	N.S.	N.S.	N.S.	N.S.	N.S.	N.S.	S.Increased	N.S.	N.S.	N.S.	N.S.	N.S.	N.S.	N.S.	N.S.	N.S.	N.S.	N.S.	N.S.	N.S.	N.S.	N.S.	N.S.	N.S.	N.S.
MH0020_GL0050861	COG0202	DNA-directed RNA polymerase, alpha subunit/40 kD subunit(2433)	Transcription		Bacteria	Firmicutes	Clostridia	Clostridiales				N.S.	N.S.	N.S.	N.S.	N.S.	N.S.	N.S.	N.S.	N.S.	N.S.	N.S.	N.S.	N.S.	N.S.	N.S.	N.S.	N.S.	N.S.	N.S.	N.S.	N.S.	N.S.	N.S.	N.S.	N.S.	N.S.	N.S.	S.Increased
MH0020_GL0052230	COG1053	Succinate dehydrogenase/fumarate reductase, flavoprotein subunit(4731)	Energy production and conversion		Bacteria	Bacteroidetes	Bacteroidia	Bacteroidales	Bacteroidaceae	Bacteroides		N.S.	S.Decreased	N.S.	N.S.	N.S.	N.S.	N.S.	N.S.	N.S.	N.S.	N.S.	N.S.	S.Decreased	N.S.	N.S.	N.S.	N.S.	S.Decreased	N.S.	N.S.	N.S.	N.S.	N.S.	N.S.	N.S.	N.S.	N.S.	N.S.
MH0020_GL0055752	COG0342	Preprotein translocase subunit SecD(2157)	Intracellular trafficking, secretion, and vesicular transport		Bacteria	Bacteroidetes	Bacteroidia	Bacteroidales	Bacteroidaceae	Bacteroides		N.S.	N.S.	N.S.	N.S.	N.S.	N.S.	N.S.	S.Increased	S.Increased	N.S.	S.Increased	N.S.	N.S.	N.S.	N.S.	N.S.	N.S.	N.S.	N.S.	N.S.	N.S.	N.S.	N.S.	N.S.	N.S.	N.S.	N.S.	N.S.
MH0020_GL0056774	COG0057	Glyceraldehyde-3-phosphate dehydrogenase/erythrose-4-phosphate dehydrogenase(2333)	Carbohydrate transport and metabolism		Bacteria	Firmicutes	Clostridia	Clostridiales	Lachnospiraceae	Lachnoclostridium	Clostridium scindens (strain JCM 10418 / VPI 12708)	N.S.	N.S.	N.S.	N.S.	N.S.	N.S.	N.S.	N.S.	N.S.	N.S.	N.S.	N.S.	N.S.	N.S.	S.Increased	N.S.	N.S.	N.S.	N.S.	N.S.	N.S.	N.S.	N.S.	N.S.	N.S.	N.S.	N.S.	N.S.
MH0020_GL0057779	COG0624	Acetylornithine deacetylase/Succinyl-diaminopimelate desuccinylase or related deacylase(5711)	Amino acid transport and metabolism		Bacteria	Firmicutes	Clostridia	Clostridiales	Clostridiaceae	Clostridium		N.S.	N.S.	N.S.	S.Decreased	N.S.	N.S.	N.S.	N.S.	S.Decreased	N.S.	N.S.	S.Decreased	N.S.	S.Decreased	S.Decreased	N.S.	N.S.	N.S.	N.S.	N.S.	N.S.	N.S.	S.Decreased	N.S.	N.S.	N.S.	N.S.	N.S.
MH0020_GL0059731	COG0576	Molecular chaperone GrpE (heat shock protein)(2078)	Posttranslational modification, protein turnover, chaperones		Bacteria	Firmicutes	Clostridia	Clostridiales				N.S.	N.S.	N.S.	N.S.	N.S.	N.S.	N.S.	N.S.	N.S.	S.Increased	N.S.	N.S.	S.Increased	N.S.	N.S.	N.S.	N.S.	N.S.	N.S.	N.S.	N.S.	N.S.	N.S.	N.S.	N.S.	N.S.	N.S.	N.S.
MH0021_GL0021178	COG0017	Aspartyl/asparaginyl-tRNA synthetase(2571)	Translation, ribosomal structure and biogenesis		Bacteria	Bacteroidetes	Bacteroidia	Bacteroidales	Rikenellaceae	Alistipes	Alistipes finegoldii	N.S.	S.Decreased	N.S.	N.S.	N.S.	N.S.	S.Decreased	S.Decreased	N.S.	N.S.	N.S.	S.Decreased	N.S.	N.S.	N.S.	N.S.	N.S.	N.S.	N.S.	N.S.	N.S.	N.S.	N.S.	N.S.	N.S.	N.S.	N.S.	N.S.
MH0021_GL0022133	COG0372	Citrate synthase(1760)	Energy production and conversion		Bacteria	Bacteroidetes	Bacteroidia	Bacteroidales				N.S.	N.S.	N.S.	N.S.	N.S.	N.S.	N.S.	N.S.	N.S.	N.S.	N.S.	N.S.	N.S.	N.S.	S.Increased	N.S.	N.S.	N.S.	N.S.	N.S.	N.S.	N.S.	N.S.	N.S.	N.S.	N.S.	N.S.	N.S.
MH0021_GL0030361	COG2203	GAF domain(1628)	Signal transduction mechanisms		Bacteria	Firmicutes	Clostridia	Clostridiales	Eubacteriaceae	Eubacterium		N.S.	S.Increased	N.S.	N.S.	N.S.	N.S.	N.S.	N.S.	N.S.	S.Increased	N.S.	N.S.	N.S.	N.S.	N.S.	N.S.	N.S.	N.S.	N.S.	N.S.	N.S.	N.S.	N.S.	N.S.	N.S.	N.S.	N.S.	N.S.
MH0023_GL0010036	COG0098	Ribosomal protein S5(1635)	Translation, ribosomal structure and biogenesis		Bacteria	Firmicutes	Clostridia	Clostridiales	Ruminococcaceae	Faecalibacterium	Faecalibacterium prausnitzii	N.S.	N.S.	N.S.	N.S.	N.S.	N.S.	N.S.	N.S.	N.S.	N.S.	N.S.	N.S.	N.S.	N.S.	N.S.	N.S.	N.S.	N.S.	N.S.	N.S.	N.S.	N.S.	N.S.	N.S.	N.S.	N.S.	N.S.	S.Decreased
MH0024_GL0006982	COG0222	Ribosomal protein L7/L12(1565)	Translation, ribosomal structure and biogenesis		Bacteria	Bacteroidetes	Bacteroidia	Bacteroidales	Rikenellaceae	Alistipes	Alistipes shahii	N.S.	N.S.	N.S.	N.S.	N.S.	N.S.	S.Decreased	N.S.	N.S.	N.S.	N.S.	N.S.	N.S.	N.S.	N.S.	N.S.	N.S.	N.S.	N.S.	N.S.	N.S.	N.S.	N.S.	N.S.	N.S.	N.S.	N.S.	N.S.
MH0025_GL0001796					Bacteria	Bacteroidetes	Bacteroidia	Bacteroidales				N.S.	N.S.	N.S.	N.S.	N.S.	N.S.	N.S.	N.S.	N.S.	N.S.	N.S.	N.S.	N.S.	N.S.	N.S.	N.S.	N.S.	N.S.	S.Increased	N.S.	N.S.	N.S.	N.S.	N.S.	N.S.	N.S.	N.S.	N.S.
MH0025_GL0038782	COG3065	Starvation-inducible outer membrane lipoprotein(32)	Cell wall/membrane/envelope biogenesis		Bacteria	Proteobacteria						N.S.	N.S.	N.S.	N.S.	N.S.	N.S.	N.S.	N.S.	N.S.	N.S.	N.S.	N.S.	N.S.	S.Increased	N.S.	N.S.	N.S.	N.S.	N.S.	N.S.	N.S.	N.S.	N.S.	N.S.	N.S.	N.S.	N.S.	N.S.
MH0025_GL0054864					Bacteria	Bacteroidetes	Bacteroidia	Bacteroidales	Bacteroidaceae	Bacteroides		N.S.	N.S.	N.S.	N.S.	N.S.	N.S.	N.S.	N.S.	N.S.	S.Increased	N.S.	N.S.	S.Increased	N.S.	S.Increased	N.S.	N.S.	N.S.	N.S.	N.S.	N.S.	N.S.	N.S.	N.S.	N.S.	N.S.	N.S.	N.S.
MH0026_GL0035479	COG0334	Glutamate dehydrogenase/leucine dehydrogenase(2586)	Amino acid transport and metabolism		Bacteria	Bacteroidetes	Bacteroidia	Bacteroidales	Bacteroidaceae	Bacteroides		N.S.	N.S.	N.S.	N.S.	N.S.	N.S.	S.Increased	S.Increased	N.S.	N.S.	N.S.	N.S.	N.S.	N.S.	N.S.	N.S.	N.S.	N.S.	N.S.	N.S.	N.S.	N.S.	N.S.	N.S.	N.S.	N.S.	S.Decreased	N.S.
MH0027_GL0004293	COG0103	Ribosomal protein S9(1679)	Translation, ribosomal structure and biogenesis		Bacteria	Firmicutes	Clostridia	Clostridiales	Ruminococcaceae	Faecalibacterium	Faecalibacterium prausnitzii	N.S.	N.S.	N.S.	N.S.	N.S.	N.S.	N.S.	N.S.	N.S.	N.S.	N.S.	N.S.	N.S.	N.S.	N.S.	N.S.	N.S.	N.S.	N.S.	N.S.	N.S.	N.S.	N.S.	N.S.	N.S.	N.S.	N.S.	S.Decreased
MH0028_GL0058856	COG1260	Myo-inositol-1-phosphate synthase(271)	Lipid transport and metabolism		Bacteria	Bacteroidetes	Bacteroidia	Bacteroidales	Bacteroidaceae	Bacteroides	Bacteroides massiliensis	N.S.	N.S.	N.S.	N.S.	N.S.	N.S.	N.S.	N.S.	S.Increased	N.S.	S.Increased	N.S.	N.S.	N.S.	N.S.	N.S.	N.S.	N.S.	N.S.	N.S.	N.S.	N.S.	N.S.	N.S.	N.S.	N.S.	N.S.	N.S.
MH0030_GL0028842	COG1217	Predicted membrane GTPase involved in stress response(2724)	Signal transduction mechanisms		Bacteria	Bacteroidetes	Bacteroidia	Bacteroidales	Prevotellaceae	Prevotella		N.S.	N.S.	N.S.	N.S.	N.S.	N.S.	S.Increased	N.S.	N.S.	N.S.	N.S.	N.S.	N.S.	N.S.	N.S.	N.S.	S.Decreased	N.S.	N.S.	N.S.	N.S.	N.S.	N.S.	N.S.	S.Decreased	N.S.	N.S.	N.S.
MH0031_GL0024311	COG1250	3-hydroxyacyl-CoA dehydrogenase(1268)	Lipid transport and metabolism		Bacteria	Firmicutes	Clostridia	Clostridiales				N.S.	N.S.	N.S.	N.S.	N.S.	N.S.	N.S.	N.S.	N.S.	N.S.	N.S.	N.S.	N.S.	S.Decreased	N.S.	N.S.	N.S.	N.S.	S.Decreased	N.S.	N.S.	N.S.	N.S.	S.Decreased	N.S.	N.S.	N.S.	N.S.
MH0031_GL0039198	COG1080	Phosphoenolpyruvate-protein kinase (PTS system EI component in bacteria)(4879)	Carbohydrate transport and metabolism		Bacteria	Firmicutes	Clostridia	Clostridiales	Lachnospiraceae	Butyrivibrio	Butyrivibrio crossotus	N.S.	N.S.	N.S.	N.S.	N.S.	S.Decreased	N.S.	N.S.	N.S.	N.S.	N.S.	N.S.	N.S.	N.S.	N.S.	N.S.	N.S.	N.S.	N.S.	N.S.	N.S.	N.S.	N.S.	N.S.	N.S.	N.S.	N.S.	N.S.
MH0031_GL0039256	COG0458	Carbamoylphosphate synthase large subunit(4004)	Nucleotide transport and metabolism		Bacteria	Bacteroidetes	Bacteroidia	Bacteroidales	Prevotellaceae	Prevotella	Prevotella copri	N.S.	N.S.	N.S.	N.S.	N.S.	N.S.	S.Increased	N.S.	N.S.	N.S.	S.Increased	N.S.	N.S.	N.S.	N.S.	N.S.	N.S.	N.S.	N.S.	N.S.	N.S.	N.S.	N.S.	N.S.	N.S.	N.S.	N.S.	N.S.
MH0032_GL0024527	COG0090	Ribosomal protein L2(1921)	Translation, ribosomal structure and biogenesis		Bacteria	Firmicutes	Negativicutes	Veillonellales	Veillonellaceae	Dialister		N.S.	N.S.	N.S.	N.S.	N.S.	N.S.	N.S.	N.S.	N.S.	S.Increased	N.S.	N.S.	N.S.	N.S.	N.S.	N.S.	N.S.	N.S.	N.S.	N.S.	N.S.	N.S.	N.S.	N.S.	N.S.	N.S.	N.S.	N.S.
MH0033_GL0001097					Bacteria	Bacteroidetes	Bacteroidia	Bacteroidales	Rikenellaceae	Alistipes	Alistipes putredinis	N.S.	N.S.	N.S.	N.S.	N.S.	N.S.	S.Decreased	S.Decreased	N.S.	N.S.	N.S.	N.S.	N.S.	N.S.	N.S.	N.S.	N.S.	N.S.	S.Decreased	N.S.	N.S.	S.Decreased	N.S.	N.S.	N.S.	N.S.	N.S.	N.S.
MH0035_GL0055232	COG0183	Acetyl-CoA acetyltransferase(2274)	Lipid transport and metabolism		Bacteria	Firmicutes	Clostridia	Clostridiales				N.S.	N.S.	N.S.	N.S.	N.S.	N.S.	N.S.	N.S.	N.S.	N.S.	N.S.	S.Decreased	N.S.	N.S.	N.S.	N.S.	N.S.	N.S.	N.S.	N.S.	N.S.	N.S.	S.Decreased	S.Decreased	N.S.	N.S.	N.S.	N.S.
MH0037_GL0004019	COG0227	Ribosomal protein L28(793)	Translation, ribosomal structure and biogenesis		Bacteria	Bacteroidetes	Bacteroidia	Bacteroidales	Bacteroidaceae	Bacteroides		N.S.	N.S.	N.S.	N.S.	N.S.	N.S.	S.Increased	N.S.	N.S.	N.S.	N.S.	N.S.	N.S.	N.S.	N.S.	N.S.	N.S.	N.S.	N.S.	N.S.	N.S.	N.S.	N.S.	N.S.	N.S.	N.S.	N.S.	N.S.
MH0037_GL0005106	COG1278	Cold shock protein, CspA family(1761)	Transcription		Bacteria	Firmicutes	Clostridia	Clostridiales	Lachnospiraceae	Blautia		N.S.	N.S.	N.S.	N.S.	N.S.	N.S.	N.S.	N.S.	N.S.	N.S.	N.S.	N.S.	N.S.	N.S.	S.Increased	N.S.	N.S.	N.S.	N.S.	N.S.	N.S.	N.S.	S.Increased	S.Increased	N.S.	N.S.	N.S.	N.S.
MH0037_GL0051617	COG0524	Sugar or nucleoside kinase, ribokinase family(8150)	Carbohydrate transport and metabolism		Bacteria	Bacteroidetes	Bacteroidia	Bacteroidales	Bacteroidaceae	Bacteroides	Bacteroides finegoldii	N.S.	N.S.	N.S.	N.S.	N.S.	N.S.	S.Increased	N.S.	N.S.	N.S.	S.Increased	N.S.	N.S.	S.Increased	N.S.	N.S.	N.S.	N.S.	N.S.	N.S.	N.S.	N.S.	S.Increased	N.S.	N.S.	N.S.	N.S.	N.S.
MH0038_GL0010535	COG0457	Tetratricopeptide (TPR) repeat(13357)	General function prediction only		Bacteria	Bacteroidetes	Bacteroidia	Bacteroidales	Bacteroidaceae	Bacteroides	Bacteroides intestinalis	N.S.	N.S.	N.S.	N.S.	N.S.	N.S.	N.S.	N.S.	N.S.	N.S.	N.S.	N.S.	N.S.	N.S.	N.S.	N.S.	N.S.	N.S.	N.S.	N.S.	N.S.	N.S.	N.S.	N.S.	N.S.	N.S.	S.Decreased	N.S.
MH0039_GL0015227	COG1449	Alpha-amylase/alpha-mannosidase, GH57 family(547)	Carbohydrate transport and metabolism	GH57	Bacteria	Bacteroidetes	Bacteroidia	Bacteroidales	Bacteroidaceae	Bacteroides	Bacteroides massiliensis	N.S.	N.S.	N.S.	N.S.	N.S.	N.S.	N.S.	N.S.	N.S.	N.S.	N.S.	N.S.	N.S.	N.S.	N.S.	N.S.	N.S.	N.S.	N.S.	N.S.	N.S.	N.S.	S.Increased	N.S.	N.S.	N.S.	N.S.	N.S.
MH0039_GL0033401	COG0332	3-oxoacyl-[acyl-carrier-protein] synthase III(2976)	Lipid transport and metabolism		Bacteria	Bacteroidetes	Bacteroidia	Bacteroidales	Bacteroidaceae	Bacteroides		N.S.	N.S.	N.S.	N.S.	N.S.	N.S.	N.S.	N.S.	N.S.	N.S.	S.Increased	N.S.	N.S.	N.S.	N.S.	N.S.	N.S.	N.S.	N.S.	N.S.	N.S.	N.S.	N.S.	N.S.	N.S.	N.S.	N.S.	N.S.
MH0039_GL0041458	COG0714	MoxR-like ATPase(4379)	General function prediction only		Bacteria	Bacteroidetes	Bacteroidia	Bacteroidales	Bacteroidaceae	Bacteroides		N.S.	N.S.	N.S.	N.S.	S.Decreased	N.S.	N.S.	N.S.	N.S.	N.S.	N.S.	N.S.	N.S.	N.S.	S.Decreased	N.S.	N.S.	N.S.	N.S.	N.S.	N.S.	N.S.	N.S.	N.S.	N.S.	N.S.	S.Decreased	N.S.
MH0039_GL0042229	COG2873	O-acetylhomoserine/O-acetylserine sulfhydrylase, pyridoxal phosphate-dependent(2768)	Amino acid transport and metabolism		Bacteria	Bacteroidetes	Bacteroidia	Bacteroidales	Bacteroidaceae	Bacteroides	Bacteroides massiliensis	N.S.	N.S.	N.S.	N.S.	N.S.	N.S.	S.Increased	N.S.	N.S.	N.S.	N.S.	N.S.	N.S.	N.S.	N.S.	N.S.	N.S.	N.S.	N.S.	N.S.	N.S.	N.S.	N.S.	N.S.	N.S.	N.S.	N.S.	N.S.
MH0039_GL0042357	COG3934	Endo-1,4-beta-mannosidase(1274)	Carbohydrate transport and metabolism	GH123	Bacteria	Bacteroidetes	Bacteroidia	Bacteroidales	Bacteroidaceae	Bacteroides	Bacteroides massiliensis	N.S.	N.S.	N.S.	N.S.	N.S.	N.S.	N.S.	N.S.	N.S.	N.S.	N.S.	N.S.	N.S.	N.S.	N.S.	N.S.	N.S.	N.S.	N.S.	N.S.	N.S.	N.S.	S.Increased	N.S.	N.S.	N.S.	N.S.	N.S.
MH0039_GL0047513	COG0760	Parvulin-like peptidyl-prolyl isomerase(3218)	Posttranslational modification, protein turnover, chaperones		Bacteria	Bacteroidetes	Bacteroidia	Bacteroidales	Bacteroidaceae	Bacteroides	Bacteroides massiliensis	N.S.	N.S.	N.S.	N.S.	N.S.	N.S.	N.S.	N.S.	N.S.	N.S.	N.S.	N.S.	N.S.	N.S.	N.S.	N.S.	N.S.	N.S.	N.S.	N.S.	N.S.	N.S.	S.Increased	N.S.	N.S.	N.S.	N.S.	N.S.
MH0041_GL0016876	COG2120	N-acetylglucosaminyl deacetylase, LmbE family(1127)	Carbohydrate transport and metabolism		Bacteria	Bacteroidetes	Bacteroidia	Bacteroidales	Bacteroidaceae	Bacteroides		N.S.	N.S.	N.S.	N.S.	N.S.	N.S.	N.S.	N.S.	N.S.	N.S.	S.Decreased	N.S.	N.S.	N.S.	N.S.	N.S.	N.S.	N.S.	N.S.	N.S.	N.S.	N.S.	N.S.	N.S.	N.S.	N.S.	N.S.	N.S.
MH0041_GL0017839					Bacteria	Bacteroidetes	Bacteroidia	Bacteroidales	Bacteroidaceae	Bacteroides		N.S.	N.S.	N.S.	N.S.	N.S.	N.S.	N.S.	S.Decreased	N.S.	N.S.	N.S.	N.S.	N.S.	N.S.	N.S.	N.S.	N.S.	N.S.	N.S.	N.S.	N.S.	N.S.	N.S.	N.S.	N.S.	N.S.	N.S.	N.S.
MH0041_GL0027131					Bacteria	Bacteroidetes	Bacteroidia	Bacteroidales	Bacteroidaceae	Bacteroides		N.S.	N.S.	N.S.	N.S.	N.S.	N.S.	N.S.	N.S.	N.S.	N.S.	S.Decreased	N.S.	N.S.	N.S.	N.S.	N.S.	N.S.	N.S.	N.S.	N.S.	N.S.	N.S.	N.S.	N.S.	N.S.	N.S.	S.Decreased	N.S.
MH0041_GL0027742	COG0822	NifU homolog involved in Fe-S cluster formation(2783)	Posttranslational modification, protein turnover, chaperones		Bacteria	Bacteroidetes	Bacteroidia	Bacteroidales	Bacteroidaceae	Bacteroides		S.Decreased	N.S.	N.S.	N.S.	N.S.	N.S.	N.S.	N.S.	N.S.	N.S.	N.S.	N.S.	N.S.	N.S.	N.S.	N.S.	N.S.	S.Decreased	N.S.	N.S.	N.S.	N.S.	N.S.	N.S.	N.S.	N.S.	S.Decreased	N.S.
MH0041_GL0042289	COG0848	Biopolymer transport protein ExbD(1868)	Intracellular trafficking, secretion, and vesicular transport		Bacteria	Bacteroidetes	Bacteroidia	Bacteroidales	Bacteroidaceae	Bacteroides		N.S.	N.S.	N.S.	N.S.	N.S.	N.S.	S.Decreased	N.S.	N.S.	N.S.	N.S.	N.S.	N.S.	N.S.	N.S.	N.S.	N.S.	N.S.	N.S.	N.S.	N.S.	N.S.	N.S.	N.S.	N.S.	N.S.	N.S.	N.S.
MH0041_GL0051353	COG0234	Co-chaperonin GroES (HSP10)(1684)	Posttranslational modification, protein turnover, chaperones		Bacteria	Bacteroidetes	Bacteroidia	Bacteroidales				N.S.	N.S.	N.S.	N.S.	N.S.	N.S.	N.S.	N.S.	N.S.	N.S.	N.S.	N.S.	N.S.	N.S.	N.S.	N.S.	N.S.	N.S.	S.Increased	N.S.	N.S.	N.S.	N.S.	N.S.	N.S.	N.S.	N.S.	N.S.
MH0041_GL0055126	COG0202	DNA-directed RNA polymerase, alpha subunit/40 kD subunit(2433)	Transcription		Bacteria	Bacteroidetes	Bacteroidia	Bacteroidales	Bacteroidaceae	Bacteroides		N.S.	N.S.	N.S.	N.S.	S.Decreased	N.S.	N.S.	N.S.	N.S.	S.Decreased	N.S.	S.Decreased	N.S.	N.S.	N.S.	N.S.	N.S.	N.S.	S.Decreased	N.S.	N.S.	N.S.	N.S.	N.S.	N.S.	N.S.	S.Decreased	N.S.
MH0041_GL0072229	COG0822	NifU homolog involved in Fe-S cluster formation(2783)	Posttranslational modification, protein turnover, chaperones		Bacteria	Bacteroidetes	Bacteroidia	Bacteroidales				N.S.	N.S.	N.S.	N.S.	N.S.	N.S.	N.S.	N.S.	N.S.	N.S.	N.S.	N.S.	S.Increased	N.S.	S.Increased	N.S.	N.S.	N.S.	S.Increased	N.S.	N.S.	N.S.	N.S.	N.S.	N.S.	N.S.	N.S.	N.S.
MH0043_GL0064213	COG1190	Lysyl-tRNA synthetase (class II)(4152)	Translation, ribosomal structure and biogenesis		Bacteria	Bacteroidetes	Bacteroidia	Bacteroidales	Bacteroidaceae	Bacteroides	Bacteroides massiliensis	N.S.	N.S.	N.S.	N.S.	N.S.	N.S.	S.Increased	N.S.	N.S.	N.S.	N.S.	N.S.	N.S.	N.S.	N.S.	N.S.	N.S.	N.S.	N.S.	N.S.	N.S.	N.S.	N.S.	N.S.	N.S.	N.S.	N.S.	N.S.
MH0044_GL0022161	COG0081	Ribosomal protein L1(1891)	Translation, ribosomal structure and biogenesis		Bacteria							N.S.	N.S.	N.S.	N.S.	N.S.	N.S.	S.Increased	N.S.	N.S.	N.S.	N.S.	N.S.	N.S.	N.S.	N.S.	N.S.	N.S.	N.S.	N.S.	N.S.	N.S.	N.S.	N.S.	N.S.	N.S.	N.S.	N.S.	N.S.
MH0045_GL0003179	COG2820	Uridine phosphorylase(1886)	Nucleotide transport and metabolism		Bacteria	Bacteroidetes	Bacteroidia	Bacteroidales	Bacteroidaceae	Bacteroides		N.S.	N.S.	N.S.	N.S.	N.S.	N.S.	N.S.	S.Decreased	N.S.	N.S.	N.S.	N.S.	N.S.	N.S.	N.S.	N.S.	N.S.	N.S.	N.S.	N.S.	N.S.	N.S.	N.S.	N.S.	N.S.	N.S.	S.Decreased	N.S.
MH0046_GL0020276	COG1209	dTDP-glucose pyrophosphorylase(5581)	Cell wall/membrane/envelope biogenesis		Bacteria	Firmicutes	Clostridia	Clostridiales				N.S.	N.S.	N.S.	N.S.	N.S.	N.S.	S.Decreased	N.S.	N.S.	N.S.	N.S.	S.Decreased	N.S.	N.S.	N.S.	N.S.	N.S.	N.S.	N.S.	N.S.	N.S.	N.S.	N.S.	N.S.	N.S.	N.S.	N.S.	N.S.
MH0047_GL0000658	COG0244	Ribosomal protein L10(1700)	Translation, ribosomal structure and biogenesis		Bacteria	Bacteroidetes	Bacteroidia	Bacteroidales	Bacteroidaceae	Bacteroides		N.S.	N.S.	N.S.	N.S.	N.S.	N.S.	N.S.	S.Increased	N.S.	N.S.	S.Increased	N.S.	N.S.	N.S.	N.S.	N.S.	N.S.	N.S.	N.S.	N.S.	N.S.	N.S.	N.S.	N.S.	N.S.	N.S.	N.S.	N.S.
MH0047_GL0028900	COG0480	Translation elongation factor EF-G, a GTPase(5433)	Translation, ribosomal structure and biogenesis		Bacteria	Bacteroidetes	Bacteroidia	Bacteroidales	Prevotellaceae	Prevotella		N.S.	N.S.	N.S.	N.S.	N.S.	N.S.	N.S.	N.S.	N.S.	N.S.	S.Increased	N.S.	N.S.	N.S.	N.S.	N.S.	N.S.	N.S.	N.S.	N.S.	N.S.	N.S.	N.S.	N.S.	N.S.	N.S.	N.S.	N.S.
MH0048_GL0020464	COG0102	Ribosomal protein L13(1574)	Translation, ribosomal structure and biogenesis		Bacteria	Bacteroidetes	Bacteroidia	Bacteroidales				N.S.	N.S.	N.S.	N.S.	N.S.	N.S.	N.S.	N.S.	N.S.	N.S.	N.S.	N.S.	N.S.	N.S.	N.S.	N.S.	N.S.	N.S.	S.Increased	N.S.	N.S.	N.S.	N.S.	N.S.	N.S.	N.S.	N.S.	N.S.
MH0049_GL0019108	COG2871	Na+-transporting NADH:ubiquinone oxidoreductase, subunit NqrF(412)	Energy production and conversion		Bacteria	Bacteroidetes	Bacteroidia	Bacteroidales	Bacteroidaceae	Bacteroides		N.S.	N.S.	N.S.	N.S.	N.S.	N.S.	N.S.	N.S.	N.S.	S.Decreased	S.Increased	N.S.	N.S.	N.S.	N.S.	N.S.	N.S.	N.S.	N.S.	N.S.	N.S.	N.S.	N.S.	N.S.	N.S.	N.S.	N.S.	N.S.
MH0050_GL0029448	COG0205	6-phosphofructokinase(4652)	Carbohydrate transport and metabolism		Bacteria	Bacteroidetes	Bacteroidia	Bacteroidales	Porphyromonadaceae	Tannerella	Tannerella forsythia	N.S.	N.S.	N.S.	N.S.	N.S.	N.S.	N.S.	N.S.	S.Increased	N.S.	N.S.	N.S.	N.S.	N.S.	N.S.	N.S.	N.S.	N.S.	N.S.	N.S.	N.S.	N.S.	N.S.	N.S.	N.S.	N.S.	N.S.	N.S.
MH0051_GL0042243	COG0436	Aspartate/methionine/tyrosine aminotransferase(8648)	Amino acid transport and metabolism		Bacteria	Bacteroidetes	Bacteroidia	Bacteroidales	Bacteroidaceae	Bacteroides		N.S.	N.S.	N.S.	N.S.	N.S.	N.S.	N.S.	N.S.	N.S.	N.S.	S.Increased	N.S.	N.S.	N.S.	N.S.	N.S.	N.S.	N.S.	N.S.	N.S.	N.S.	N.S.	N.S.	N.S.	N.S.	N.S.	N.S.	N.S.
MH0052_GL0031714	COG0008	Glutamyl- or glutaminyl-tRNA synthetase(5298)	Translation, ribosomal structure and biogenesis		Bacteria	Bacteroidetes	Bacteroidia	Bacteroidales				N.S.	N.S.	N.S.	N.S.	N.S.	N.S.	N.S.	N.S.	S.Increased	N.S.	N.S.	N.S.	N.S.	N.S.	N.S.	N.S.	N.S.	N.S.	N.S.	N.S.	N.S.	N.S.	N.S.	N.S.	N.S.	N.S.	N.S.	N.S.
MH0052_GL0042533	COG0841	Multidrug efflux pump subunit AcrB(6323)	Defense mechanisms		Bacteria	Bacteroidetes	Bacteroidia	Bacteroidales	Bacteroidaceae	Bacteroides	Bacteroides plebeius	N.S.	N.S.	N.S.	N.S.	N.S.	N.S.	S.Increased	N.S.	N.S.	N.S.	N.S.	N.S.	N.S.	N.S.	N.S.	N.S.	N.S.	N.S.	N.S.	N.S.	N.S.	N.S.	N.S.	N.S.	N.S.	N.S.	N.S.	N.S.
MH0053_GL0003690	COG1217	Predicted membrane GTPase involved in stress response(2724)	Signal transduction mechanisms		Bacteria							N.S.	N.S.	N.S.	N.S.	N.S.	N.S.	N.S.	N.S.	N.S.	N.S.	N.S.	N.S.	N.S.	N.S.	N.S.	N.S.	N.S.	N.S.	N.S.	N.S.	N.S.	N.S.	S.Increased	N.S.	N.S.	N.S.	N.S.	N.S.
MH0053_GL0006107	COG0059	Ketol-acid reductoisomerase(1310)	Coenzyme transport and metabolism		Bacteria	Firmicutes	Clostridia	Clostridiales				S.Decreased	N.S.	N.S.	N.S.	S.Decreased	N.S.	N.S.	N.S.	N.S.	N.S.	N.S.	N.S.	N.S.	N.S.	N.S.	S.Decreased	N.S.	S.Decreased	N.S.	N.S.	S.Decreased	N.S.	N.S.	N.S.	N.S.	N.S.	N.S.	N.S.
MH0053_GL0032330	COG1080	Phosphoenolpyruvate-protein kinase (PTS system EI component in bacteria)(4879)	Carbohydrate transport and metabolism		Bacteria	Firmicutes	Clostridia	Clostridiales				N.S.	N.S.	N.S.	N.S.	N.S.	N.S.	N.S.	N.S.	N.S.	S.Increased	N.S.	N.S.	S.Increased	N.S.	N.S.	N.S.	N.S.	N.S.	N.S.	N.S.	N.S.	N.S.	N.S.	N.S.	N.S.	N.S.	N.S.	N.S.
MH0053_GL0047262	COG0359	Ribosomal protein L9(1847)	Translation, ribosomal structure and biogenesis		Bacteria	Proteobacteria	Gammaproteobacteria	Aeromonadales	Succinivibrionaceae	Succinatimonas		N.S.	N.S.	N.S.	N.S.	N.S.	N.S.	S.Decreased	N.S.	N.S.	N.S.	N.S.	N.S.	N.S.	N.S.	N.S.	N.S.	N.S.	N.S.	N.S.	N.S.	N.S.	N.S.	N.S.	N.S.	N.S.	N.S.	N.S.	N.S.
MH0054_GL0047118	COG0578	Glycerol-3-phosphate dehydrogenase(349)	Energy production and conversion		Bacteria	Bacteroidetes	Bacteroidia	Bacteroidales	Rikenellaceae	Alistipes	Alistipes finegoldii	N.S.	S.Decreased	N.S.	N.S.	N.S.	N.S.	S.Decreased	N.S.	N.S.	N.S.	N.S.	S.Decreased	N.S.	N.S.	N.S.	N.S.	N.S.	N.S.	N.S.	N.S.	N.S.	N.S.	N.S.	N.S.	N.S.	N.S.	N.S.	N.S.
MH0054_GL0051226	COG0443	Molecular chaperone DnaK (HSP70)(4614)	Posttranslational modification, protein turnover, chaperones		Bacteria	Bacteroidetes	Bacteroidia	Bacteroidales	Bacteroidaceae	Bacteroides		N.S.	N.S.	N.S.	N.S.	N.S.	N.S.	S.Increased	N.S.	N.S.	N.S.	N.S.	N.S.	N.S.	N.S.	N.S.	N.S.	N.S.	N.S.	N.S.	N.S.	N.S.	N.S.	N.S.	N.S.	N.S.	N.S.	N.S.	N.S.
MH0055_GL0013340	COG0058	Glucan phosphorylase(3456)	Carbohydrate transport and metabolism	GT35	Bacteria	Bacteroidetes	Bacteroidia	Bacteroidales	Bacteroidaceae	Bacteroides	Bacteroides plebeius	N.S.	N.S.	S.Decreased	S.Decreased	S.Decreased	N.S.	N.S.	N.S.	N.S.	S.Decreased	N.S.	N.S.	N.S.	N.S.	N.S.	N.S.	N.S.	N.S.	N.S.	N.S.	N.S.	N.S.	N.S.	N.S.	N.S.	N.S.	S.Decreased	N.S.
MH0055_GL0046639	COG1960	Acyl-CoA dehydrogenase related to the alkylation response protein AidB(2224)	Lipid transport and metabolism		Bacteria	Firmicutes	Clostridia	Clostridiales	Lachnospiraceae	Roseburia	Roseburia intestinalis	N.S.	N.S.	N.S.	N.S.	N.S.	N.S.	N.S.	N.S.	N.S.	N.S.	N.S.	N.S.	S.Decreased	N.S.	N.S.	N.S.	N.S.	N.S.	N.S.	N.S.	N.S.	N.S.	N.S.	N.S.	N.S.	N.S.	N.S.	S.Decreased
MH0055_GL0067585	COG0047	Phosphoribosylformylglycinamidine (FGAM) synthase, glutamine amidotransferase domain(3207)	Nucleotide transport and metabolism		Bacteria	Bacteroidetes	Bacteroidia	Bacteroidales	Bacteroidaceae	Bacteroides	Bacteroides plebeius	N.S.	N.S.	N.S.	N.S.	N.S.	N.S.	S.Increased	N.S.	N.S.	N.S.	N.S.	N.S.	N.S.	N.S.	N.S.	N.S.	N.S.	N.S.	N.S.	N.S.	N.S.	N.S.	N.S.	N.S.	N.S.	N.S.	N.S.	N.S.
MH0057_GL0005897	COG0334	Glutamate dehydrogenase/leucine dehydrogenase(2586)	Amino acid transport and metabolism		Bacteria	Bacteroidetes	Bacteroidia	Bacteroidales	Prevotellaceae	Prevotella		N.S.	N.S.	N.S.	N.S.	N.S.	N.S.	N.S.	N.S.	N.S.	N.S.	N.S.	N.S.	N.S.	N.S.	S.Increased	N.S.	N.S.	N.S.	N.S.	N.S.	N.S.	N.S.	N.S.	N.S.	N.S.	N.S.	N.S.	N.S.
MH0057_GL0032844	COG0050	Translation elongation factor EF-Tu, a GTPase(2272)	Translation, ribosomal structure and biogenesis		Bacteria	Bacteroidetes	Bacteroidia	Bacteroidales	Prevotellaceae	Prevotella		N.S.	N.S.	N.S.	N.S.	N.S.	N.S.	N.S.	N.S.	N.S.	N.S.	N.S.	S.Decreased	N.S.	N.S.	N.S.	N.S.	N.S.	N.S.	N.S.	N.S.	N.S.	N.S.	N.S.	N.S.	N.S.	N.S.	N.S.	N.S.
MH0058_GL0018454	COG0256	Ribosomal protein L18(1559)	Translation, ribosomal structure and biogenesis		Bacteria	Firmicutes	Clostridia	Clostridiales				N.S.	N.S.	N.S.	N.S.	N.S.	N.S.	N.S.	N.S.	N.S.	N.S.	N.S.	N.S.	N.S.	N.S.	N.S.	N.S.	N.S.	N.S.	N.S.	N.S.	N.S.	N.S.	S.Increased	N.S.	N.S.	N.S.	N.S.	N.S.
MH0058_GL0036559	COG0423	Glycyl-tRNA synthetase (class II)(2178)	Translation, ribosomal structure and biogenesis		Bacteria	Firmicutes	Bacilli	Lactobacillales	Lactobacillaceae	Lactobacillus	Lactobacillus iners	N.S.	N.S.	N.S.	N.S.	N.S.	N.S.	S.Increased	N.S.	S.Increased	N.S.	S.Increased	N.S.	N.S.	N.S.	N.S.	N.S.	N.S.	N.S.	N.S.	N.S.	N.S.	N.S.	N.S.	N.S.	N.S.	N.S.	N.S.	N.S.
MH0058_GL0045778	COG0047	Phosphoribosylformylglycinamidine (FGAM) synthase, glutamine amidotransferase domain(3207)	Nucleotide transport and metabolism		Bacteria	Bacteroidetes	Bacteroidia	Bacteroidales	Bacteroidaceae	Bacteroides	Bacteroides massiliensis	N.S.	N.S.	N.S.	N.S.	N.S.	N.S.	N.S.	N.S.	N.S.	N.S.	S.Increased	N.S.	N.S.	N.S.	N.S.	N.S.	N.S.	N.S.	N.S.	N.S.	N.S.	N.S.	N.S.	N.S.	N.S.	N.S.	N.S.	N.S.
MH0060_GL0003352	COG0234	Co-chaperonin GroES (HSP10)(1684)	Posttranslational modification, protein turnover, chaperones		Bacteria	Firmicutes	Clostridia	Clostridiales	Lachnospiraceae	Roseburia		N.S.	N.S.	N.S.	N.S.	N.S.	N.S.	S.Decreased	N.S.	S.Decreased	S.Decreased	N.S.	S.Decreased	N.S.	N.S.	N.S.	N.S.	N.S.	N.S.	N.S.	S.Decreased	N.S.	N.S.	S.Decreased	N.S.	N.S.	N.S.	N.S.	N.S.
MH0060_GL0010879	COG1454	Alcohol dehydrogenase, class IV(6245)	Energy production and conversion		Bacteria	Firmicutes	Clostridia	Clostridiales	Ruminococcaceae	Faecalibacterium	Faecalibacterium prausnitzii	N.S.	N.S.	N.S.	N.S.	N.S.	N.S.	N.S.	N.S.	N.S.	N.S.	N.S.	N.S.	S.Decreased	N.S.	N.S.	N.S.	N.S.	N.S.	N.S.	N.S.	N.S.	N.S.	N.S.	N.S.	N.S.	N.S.	N.S.	S.Decreased
MH0060_GL0038052	COG1882	Pyruvate-formate lyase(4465)	Energy production and conversion		Bacteria	Firmicutes	Clostridia	Clostridiales	Ruminococcaceae	Faecalibacterium	Faecalibacterium prausnitzii	N.S.	N.S.	N.S.	N.S.	N.S.	N.S.	N.S.	N.S.	N.S.	S.Increased	N.S.	S.Increased	S.Increased	N.S.	N.S.	N.S.	N.S.	N.S.	N.S.	N.S.	N.S.	N.S.	N.S.	N.S.	N.S.	N.S.	N.S.	N.S.
MH0060_GL0054616	COG1080	Phosphoenolpyruvate-protein kinase (PTS system EI component in bacteria)(4879)	Carbohydrate transport and metabolism		Bacteria	Firmicutes	Clostridia	Clostridiales	Ruminococcaceae	Subdoligranulum	Subdoligranulum variabile	N.S.	N.S.	N.S.	N.S.	N.S.	N.S.	N.S.	N.S.	N.S.	N.S.	N.S.	N.S.	N.S.	N.S.	S.Increased	N.S.	N.S.	N.S.	N.S.	N.S.	N.S.	N.S.	N.S.	N.S.	N.S.	N.S.	N.S.	N.S.
MH0060_GL0070291	COG0059	Ketol-acid reductoisomerase(1310)	Coenzyme transport and metabolism		Bacteria	Firmicutes	Clostridia	Clostridiales	Ruminococcaceae	Faecalibacterium	Faecalibacterium prausnitzii	N.S.	N.S.	N.S.	S.Decreased	N.S.	N.S.	N.S.	N.S.	N.S.	N.S.	N.S.	N.S.	N.S.	N.S.	N.S.	N.S.	N.S.	N.S.	N.S.	N.S.	N.S.	N.S.	N.S.	N.S.	N.S.	N.S.	N.S.	N.S.
MH0062_GL0000632	COG0080	Ribosomal protein L11(1552)	Translation, ribosomal structure and biogenesis		Bacteria	Bacteroidetes	Bacteroidia	Bacteroidales	Bacteroidaceae	Bacteroides		N.S.	N.S.	N.S.	N.S.	N.S.	N.S.	N.S.	S.Increased	N.S.	N.S.	S.Increased	N.S.	N.S.	N.S.	N.S.	N.S.	N.S.	N.S.	N.S.	S.Increased	S.Increased	N.S.	N.S.	S.Increased	N.S.	N.S.	N.S.	N.S.
MH0062_GL0025745	COG0509	Glycine cleavage system H protein (lipoate-binding)(605)	Amino acid transport and metabolism		Bacteria	Bacteroidetes	Bacteroidia	Bacteroidales	Rikenellaceae	Alistipes		N.S.	N.S.	N.S.	N.S.	N.S.	N.S.	N.S.	N.S.	N.S.	N.S.	N.S.	N.S.	N.S.	N.S.	N.S.	N.S.	N.S.	N.S.	N.S.	N.S.	N.S.	N.S.	N.S.	N.S.	N.S.	N.S.	S.Increased	N.S.
MH0062_GL0037172	COG1024	Enoyl-CoA hydratase/carnithine racemase(1370)	Lipid transport and metabolism		Bacteria	Firmicutes	Clostridia	Clostridiales				N.S.	N.S.	N.S.	N.S.	N.S.	N.S.	N.S.	N.S.	N.S.	N.S.	N.S.	N.S.	N.S.	S.Increased	N.S.	N.S.	N.S.	N.S.	N.S.	N.S.	N.S.	N.S.	N.S.	N.S.	N.S.	N.S.	N.S.	N.S.
MH0062_GL0037597	COG4166	ABC-type oligopeptide transport system, periplasmic component(3057)	Amino acid transport and metabolism		Bacteria	Firmicutes	Clostridia	Clostridiales	Lachnospiraceae	Coprococcus	Coprococcus comes	N.S.	N.S.	N.S.	N.S.	N.S.	N.S.	N.S.	N.S.	N.S.	N.S.	N.S.	N.S.	N.S.	N.S.	N.S.	N.S.	N.S.	N.S.	N.S.	N.S.	N.S.	N.S.	S.Increased	N.S.	N.S.	N.S.	N.S.	N.S.
MH0062_GL0039056	COG4211	ABC-type glucose/galactose transport system, permease component(570)	Carbohydrate transport and metabolism		Bacteria	Firmicutes	Clostridia	Clostridiales	Lachnospiraceae			N.S.	N.S.	N.S.	N.S.	N.S.	N.S.	N.S.	N.S.	N.S.	N.S.	N.S.	N.S.	N.S.	N.S.	S.Increased	N.S.	N.S.	N.S.	N.S.	N.S.	N.S.	N.S.	N.S.	N.S.	N.S.	N.S.	N.S.	N.S.
MH0062_GL0059388	COG0055	FoF1-type ATP synthase, beta subunit(2000)	Energy production and conversion		Bacteria	Firmicutes	Clostridia	Clostridiales	Lachnospiraceae			N.S.	N.S.	N.S.	N.S.	N.S.	N.S.	N.S.	N.S.	N.S.	S.Increased	N.S.	S.Increased	S.Increased	N.S.	N.S.	N.S.	N.S.	N.S.	N.S.	N.S.	N.S.	N.S.	N.S.	N.S.	N.S.	N.S.	N.S.	N.S.
MH0062_GL0062034	COG0103	Ribosomal protein S9(1679)	Translation, ribosomal structure and biogenesis		Bacteria	Firmicutes	Clostridia	Clostridiales	Lachnospiraceae	Coprococcus	Coprococcus comes	N.S.	N.S.	N.S.	N.S.	N.S.	N.S.	N.S.	N.S.	N.S.	N.S.	N.S.	N.S.	N.S.	N.S.	N.S.	N.S.	N.S.	N.S.	N.S.	N.S.	N.S.	N.S.	S.Increased	N.S.	N.S.	N.S.	N.S.	N.S.
MH0067_GL0024690	COG0103	Ribosomal protein S9(1679)	Translation, ribosomal structure and biogenesis		Bacteria	Bacteroidetes	Bacteroidia	Bacteroidales	Bacteroidaceae	Bacteroides	Bacteroides massiliensis	N.S.	N.S.	N.S.	N.S.	N.S.	N.S.	S.Increased	N.S.	N.S.	N.S.	N.S.	N.S.	N.S.	N.S.	N.S.	N.S.	N.S.	N.S.	N.S.	N.S.	N.S.	N.S.	N.S.	N.S.	N.S.	N.S.	N.S.	N.S.
MH0067_GL0044176	COG1820	N-acetylglucosamine-6-phosphate deacetylase(2105)	Carbohydrate transport and metabolism	CE9	Bacteria	Bacteroidetes	Bacteroidia	Bacteroidales	Bacteroidaceae	Bacteroides	Bacteroides massiliensis	N.S.	N.S.	N.S.	N.S.	N.S.	N.S.	N.S.	N.S.	N.S.	N.S.	S.Increased	N.S.	N.S.	N.S.	N.S.	N.S.	N.S.	N.S.	N.S.	N.S.	N.S.	N.S.	N.S.	N.S.	N.S.	N.S.	N.S.	N.S.
MH0067_GL0076042	COG0102	Ribosomal protein L13(1574)	Translation, ribosomal structure and biogenesis		Bacteria	Firmicutes	Clostridia	Clostridiales				N.S.	N.S.	N.S.	N.S.	N.S.	N.S.	N.S.	N.S.	N.S.	N.S.	N.S.	N.S.	N.S.	N.S.	N.S.	N.S.	N.S.	N.S.	N.S.	N.S.	N.S.	N.S.	N.S.	N.S.	N.S.	N.S.	N.S.	S.Decreased
MH0068_GL0000007	COG0446	NADPH-dependent 2,4-dienoyl-CoA reductase, sulfur reductase, or a related oxidoreductase(2126)	Lipid transport and metabolism		Bacteria	Bacteroidetes	Bacteroidia	Bacteroidales	Porphyromonadaceae			N.S.	N.S.	N.S.	N.S.	N.S.	N.S.	N.S.	N.S.	N.S.	N.S.	N.S.	N.S.	N.S.	N.S.	N.S.	N.S.	N.S.	N.S.	S.Increased	N.S.	N.S.	N.S.	N.S.	N.S.	N.S.	N.S.	N.S.	N.S.
MH0068_GL0036893	COG2025	Electron transfer flavoprotein, alpha subunit(2069)	Energy production and conversion		Bacteria	Firmicutes	Clostridia	Clostridiales	Clostridiaceae	Clostridium		N.S.	N.S.	N.S.	N.S.	N.S.	N.S.	N.S.	N.S.	S.Decreased	N.S.	N.S.	S.Decreased	N.S.	N.S.	N.S.	N.S.	N.S.	N.S.	N.S.	N.S.	N.S.	S.Decreased	N.S.	N.S.	N.S.	N.S.	N.S.	N.S.
MH0068_GL0049144	COG0443	Molecular chaperone DnaK (HSP70)(4614)	Posttranslational modification, protein turnover, chaperones		Bacteria	Bacteroidetes	Bacteroidia	Bacteroidales				N.S.	N.S.	N.S.	N.S.	N.S.	N.S.	N.S.	N.S.	N.S.	N.S.	N.S.	N.S.	N.S.	N.S.	N.S.	N.S.	N.S.	N.S.	S.Increased	N.S.	N.S.	N.S.	N.S.	N.S.	N.S.	N.S.	N.S.	N.S.
MH0068_GL0051003	COG4771	Outer membrane receptor for ferrienterochelin and colicins(16693)	Inorganic ion transport and metabolism		Bacteria	Bacteroidetes	Bacteroidia	Bacteroidales				N.S.	N.S.	N.S.	N.S.	N.S.	N.S.	N.S.	N.S.	N.S.	N.S.	N.S.	N.S.	N.S.	N.S.	N.S.	N.S.	N.S.	N.S.	S.Increased	N.S.	N.S.	N.S.	N.S.	N.S.	N.S.	N.S.	N.S.	N.S.
MH0069_GL0004524	COG0228	Ribosomal protein S16(1540)	Translation, ribosomal structure and biogenesis		Bacteria	Firmicutes	Clostridia	Clostridiales	Ruminococcaceae	Ruminococcus	Ruminococcus champanellensis	N.S.	N.S.	N.S.	N.S.	N.S.	N.S.	N.S.	N.S.	N.S.	N.S.	N.S.	N.S.	N.S.	N.S.	S.Increased	N.S.	N.S.	N.S.	N.S.	N.S.	N.S.	N.S.	N.S.	N.S.	N.S.	N.S.	N.S.	N.S.
MH0069_GL0089094	COG1825	Ribosomal protein L25 (general stress protein Ctc)(676)	Translation, ribosomal structure and biogenesis		Bacteria	Bacteroidetes	Bacteroidia	Bacteroidales	Bacteroidaceae	Bacteroides	Bacteroides plebeius	N.S.	N.S.	N.S.	N.S.	N.S.	N.S.	N.S.	S.Increased	N.S.	N.S.	N.S.	N.S.	N.S.	N.S.	N.S.	N.S.	N.S.	N.S.	N.S.	N.S.	N.S.	N.S.	N.S.	N.S.	N.S.	N.S.	N.S.	N.S.
MH0070_GL0009083	COG0563	Adenylate kinase or related kinase(2729)	Nucleotide transport and metabolism		Bacteria	Bacteroidetes	Bacteroidia	Bacteroidales				N.S.	N.S.	N.S.	N.S.	N.S.	N.S.	S.Increased	N.S.	N.S.	N.S.	N.S.	N.S.	N.S.	N.S.	N.S.	N.S.	N.S.	N.S.	N.S.	N.S.	N.S.	N.S.	N.S.	N.S.	N.S.	N.S.	N.S.	N.S.
MH0071_GL0008467	COG0186	Ribosomal protein S17(1440)	Translation, ribosomal structure and biogenesis		Bacteria	Firmicutes						N.S.	N.S.	N.S.	N.S.	N.S.	N.S.	N.S.	N.S.	N.S.	S.Increased	N.S.	S.Increased	S.Increased	N.S.	N.S.	N.S.	N.S.	N.S.	N.S.	N.S.	N.S.	N.S.	N.S.	N.S.	N.S.	N.S.	N.S.	N.S.
MH0071_GL0025193	COG0493	NADPH-dependent glutamate synthase beta chain or related oxidoreductase(3364)	General function prediction only		Bacteria	Firmicutes	Clostridia	Clostridiales				N.S.	N.S.	N.S.	N.S.	N.S.	N.S.	N.S.	N.S.	N.S.	S.Decreased	S.Decreased	N.S.	N.S.	N.S.	N.S.	N.S.	N.S.	N.S.	N.S.	N.S.	N.S.	N.S.	N.S.	N.S.	N.S.	N.S.	N.S.	S.Decreased
MH0071_GL0029240	COG1866	Phosphoenolpyruvate carboxykinase, ATP-dependent(1458)	Energy production and conversion		Bacteria	Bacteroidetes	Bacteroidia	Bacteroidales	Bacteroidaceae	Bacteroides	Bacteroides eggerthii	N.S.	N.S.	N.S.	N.S.	N.S.	N.S.	S.Increased	N.S.	N.S.	N.S.	N.S.	N.S.	N.S.	N.S.	N.S.	N.S.	N.S.	N.S.	N.S.	N.S.	N.S.	N.S.	N.S.	N.S.	N.S.	N.S.	N.S.	N.S.
MH0071_GL0037387	COG0234	Co-chaperonin GroES (HSP10)(1684)	Posttranslational modification, protein turnover, chaperones		Bacteria	Firmicutes	Clostridia	Clostridiales				N.S.	N.S.	N.S.	N.S.	N.S.	N.S.	N.S.	N.S.	N.S.	N.S.	N.S.	N.S.	N.S.	S.Increased	N.S.	N.S.	N.S.	N.S.	N.S.	N.S.	N.S.	N.S.	N.S.	N.S.	N.S.	N.S.	N.S.	N.S.
MH0073_GL0047393	COG0480	Translation elongation factor EF-G, a GTPase(5433)	Translation, ribosomal structure and biogenesis		Bacteria	Bacteroidetes	Bacteroidia	Bacteroidales	Bacteroidaceae	Bacteroides		N.S.	N.S.	N.S.	N.S.	N.S.	N.S.	S.Increased	N.S.	N.S.	N.S.	N.S.	N.S.	N.S.	N.S.	N.S.	N.S.	N.S.	N.S.	N.S.	N.S.	N.S.	N.S.	N.S.	N.S.	N.S.	N.S.	N.S.	N.S.
MH0073_GL0054701	COG0495	Leucyl-tRNA synthetase(3382)	Translation, ribosomal structure and biogenesis		Bacteria	Bacteroidetes	Bacteroidia	Bacteroidales	Bacteroidaceae	Bacteroides	Bacteroides massiliensis	N.S.	N.S.	N.S.	N.S.	N.S.	N.S.	N.S.	N.S.	N.S.	N.S.	S.Increased	N.S.	N.S.	N.S.	N.S.	N.S.	N.S.	N.S.	N.S.	N.S.	N.S.	N.S.	N.S.	N.S.	N.S.	N.S.	N.S.	N.S.
MH0074_GL0039008	COG1841	Ribosomal protein L30/L7E(1102)	Translation, ribosomal structure and biogenesis		Bacteria	Firmicutes	Clostridia	Clostridiales				N.S.	N.S.	N.S.	N.S.	N.S.	N.S.	N.S.	N.S.	N.S.	N.S.	N.S.	S.Increased	S.Increased	N.S.	N.S.	N.S.	N.S.	N.S.	N.S.	N.S.	N.S.	N.S.	N.S.	N.S.	N.S.	N.S.	N.S.	N.S.
MH0077_GL0045359	COG0782	Transcription elongation factor, GreA/GreB family(2608)	Transcription		Bacteria	Firmicutes	Clostridia	Clostridiales	Lachnospiraceae	Roseburia		N.S.	N.S.	N.S.	N.S.	N.S.	N.S.	N.S.	N.S.	N.S.	S.Decreased	N.S.	N.S.	S.Decreased	N.S.	N.S.	N.S.	N.S.	N.S.	N.S.	N.S.	N.S.	N.S.	N.S.	N.S.	N.S.	N.S.	N.S.	S.Decreased
MH0079_GL0039865	COG0441	Threonyl-tRNA synthetase(3518)	Translation, ribosomal structure and biogenesis		Bacteria	Firmicutes						N.S.	N.S.	N.S.	N.S.	N.S.	N.S.	N.S.	N.S.	N.S.	S.Increased	N.S.	N.S.	S.Increased	N.S.	N.S.	N.S.	N.S.	N.S.	N.S.	N.S.	N.S.	N.S.	N.S.	N.S.	N.S.	N.S.	N.S.	N.S.
MH0081_GL0078586	COG4577	Carboxysome shell and ethanolamine utilization microcompartment protein CcmL/EutN(994)	Secondary metabolites biosynthesis, transport and catabolism									N.S.	N.S.	N.S.	N.S.	S.Decreased	N.S.	N.S.	N.S.	N.S.	S.Decreased	N.S.	N.S.	N.S.	N.S.	N.S.	N.S.	S.Decreased	S.Decreased	S.Decreased	N.S.	N.S.	N.S.	N.S.	N.S.	N.S.	N.S.	N.S.	N.S.
MH0083_GL0037893	COG3958	Transketolase, C-terminal subunit(2539)	Carbohydrate transport and metabolism		Bacteria	Firmicutes	Clostridia	Clostridiales	Ruminococcaceae	Faecalibacterium	Faecalibacterium prausnitzii	N.S.	N.S.	N.S.	S.Decreased	N.S.	N.S.	N.S.	N.S.	N.S.	N.S.	N.S.	N.S.	N.S.	N.S.	N.S.	N.S.	N.S.	N.S.	N.S.	N.S.	N.S.	N.S.	N.S.	N.S.	N.S.	N.S.	N.S.	S.Decreased
MH0085_GL0018456	COG1082	Sugar phosphate isomerase/epimerase(6976)	Carbohydrate transport and metabolism		Bacteria	Bacteroidetes	Bacteroidia	Bacteroidales				N.S.	N.S.	N.S.	N.S.	N.S.	N.S.	N.S.	N.S.	N.S.	N.S.	N.S.	N.S.	N.S.	N.S.	S.Increased	N.S.	N.S.	N.S.	S.Increased	N.S.	N.S.	N.S.	N.S.	N.S.	N.S.	N.S.	N.S.	N.S.
MH0085_GL0053737	COG4206	Outer membrane cobalamin receptor protein(11370)	Coenzyme transport and metabolism		Bacteria	Bacteroidetes						N.S.	N.S.	N.S.	N.S.	N.S.	N.S.	N.S.	N.S.	N.S.	N.S.	N.S.	N.S.	N.S.	N.S.	N.S.	N.S.	N.S.	N.S.	N.S.	N.S.	S.Increased	S.Increased	N.S.	N.S.	N.S.	N.S.	N.S.	N.S.
MH0086_GL0013793	COG1454	Alcohol dehydrogenase, class IV(6245)	Energy production and conversion		Bacteria	Firmicutes	Clostridia	Clostridiales	Lachnospiraceae			N.S.	N.S.	N.S.	N.S.	N.S.	N.S.	S.Decreased	N.S.	S.Decreased	S.Decreased	N.S.	N.S.	N.S.	S.Decreased	N.S.	N.S.	N.S.	N.S.	N.S.	N.S.	N.S.	N.S.	N.S.	N.S.	N.S.	N.S.	N.S.	S.Decreased
MH0086_GL0014310	COG0371	Glycerol dehydrogenase or related enzyme, iron-containing ADH family(1572)	Energy production and conversion		Bacteria	Firmicutes	Clostridia	Clostridiales	Lachnospiraceae	Anaerostipes	Anaerostipes hadrus	N.S.	N.S.	N.S.	N.S.	N.S.	N.S.	N.S.	N.S.	N.S.	N.S.	N.S.	N.S.	N.S.	N.S.	N.S.	N.S.	N.S.	N.S.	N.S.	N.S.	N.S.	N.S.	N.S.	N.S.	N.S.	N.S.	N.S.	S.Increased
MH0086_GL0019172	COG0113	Delta-aminolevulinic acid dehydratase, porphobilinogen synthase(517)	Coenzyme transport and metabolism		Bacteria	Firmicutes	Clostridia	Clostridiales				N.S.	N.S.	N.S.	N.S.	N.S.	N.S.	N.S.	N.S.	N.S.	S.Increased	N.S.	N.S.	N.S.	N.S.	N.S.	N.S.	N.S.	N.S.	N.S.	N.S.	N.S.	N.S.	N.S.	N.S.	N.S.	N.S.	N.S.	N.S.
MH0086_GL0023405	COG1744	Basic membrane lipoprotein Med, periplasmic binding protein (PBP1-ABC) superfamily(2696)	Cell wall/membrane/envelope biogenesis		Bacteria	Firmicutes	Clostridia	Clostridiales				N.S.	N.S.	N.S.	N.S.	N.S.	N.S.	N.S.	N.S.	N.S.	S.Increased	N.S.	N.S.	N.S.	N.S.	N.S.	N.S.	N.S.	N.S.	N.S.	N.S.	N.S.	N.S.	N.S.	N.S.	N.S.	N.S.	N.S.	N.S.
MH0086_GL0050799	COG1456	CO dehydrogenase/acetyl-CoA synthase gamma subunit (corrinoid Fe-S protein)(168)	Energy production and conversion		Bacteria	Firmicutes	Clostridia	Clostridiales				N.S.	N.S.	N.S.	N.S.	N.S.	N.S.	N.S.	N.S.	N.S.	S.Increased	N.S.	N.S.	S.Increased	N.S.	N.S.	N.S.	N.S.	N.S.	N.S.	N.S.	N.S.	N.S.	S.Increased	N.S.	N.S.	N.S.	N.S.	N.S.
MH0086_GL0053161	COG1148	Heterodisulfide reductase, subunit A (polyferredoxin)(888)	Energy production and conversion		Bacteria	Firmicutes	Clostridia	Clostridiales				N.S.	N.S.	N.S.	N.S.	N.S.	N.S.	N.S.	N.S.	N.S.	S.Increased	N.S.	N.S.	S.Increased	N.S.	N.S.	N.S.	N.S.	N.S.	N.S.	N.S.	N.S.	N.S.	N.S.	N.S.	N.S.	N.S.	N.S.	N.S.
MH0086_GL0053163	COG2048	Heterodisulfide reductase, subunit B(389)	Energy production and conversion		Bacteria	Firmicutes	Clostridia	Clostridiales				N.S.	N.S.	N.S.	N.S.	N.S.	N.S.	N.S.	N.S.	N.S.	S.Increased	N.S.	N.S.	N.S.	N.S.	N.S.	N.S.	N.S.	N.S.	N.S.	N.S.	N.S.	N.S.	S.Increased	N.S.	N.S.	N.S.	N.S.	N.S.
MH0086_GL0058027	COG4624	Iron only hydrogenase large subunit, C-terminal domain(5289)	Energy production and conversion		Bacteria	Firmicutes	Clostridia	Clostridiales				N.S.	N.S.	N.S.	N.S.	N.S.	N.S.	N.S.	N.S.	N.S.	S.Increased	N.S.	N.S.	N.S.	N.S.	N.S.	N.S.	N.S.	N.S.	N.S.	N.S.	N.S.	N.S.	N.S.	N.S.	N.S.	N.S.	N.S.	N.S.
MH0086_GL0064754	COG0282	Acetate kinase(2573)	Energy production and conversion		Bacteria	Firmicutes	Clostridia	Clostridiales				N.S.	N.S.	N.S.	N.S.	N.S.	N.S.	N.S.	N.S.	N.S.	S.Increased	N.S.	N.S.	S.Increased	N.S.	N.S.	N.S.	N.S.	N.S.	N.S.	N.S.	N.S.	N.S.	N.S.	N.S.	N.S.	N.S.	N.S.	N.S.
MH0086_GL0085751	COG1209	dTDP-glucose pyrophosphorylase(5581)	Cell wall/membrane/envelope biogenesis		Bacteria	Firmicutes	Clostridia	Clostridiales	Ruminococcaceae	Faecalibacterium	Faecalibacterium prausnitzii	N.S.	N.S.	N.S.	N.S.	N.S.	N.S.	N.S.	N.S.	N.S.	N.S.	N.S.	N.S.	N.S.	N.S.	N.S.	N.S.	N.S.	N.S.	N.S.	N.S.	N.S.	N.S.	N.S.	N.S.	N.S.	N.S.	N.S.	S.Decreased
MH0086_GL0103911	COG3842	ABC-type Fe3+/spermidine/putrescine transport systems, ATPase components(6455)	Amino acid transport and metabolism		Bacteria	Firmicutes	Clostridia	Clostridiales	Lachnospiraceae			N.S.	N.S.	N.S.	N.S.	N.S.	N.S.	N.S.	N.S.	N.S.	N.S.	N.S.	N.S.	N.S.	N.S.	S.Increased	N.S.	N.S.	N.S.	N.S.	N.S.	N.S.	N.S.	N.S.	N.S.	N.S.	N.S.	N.S.	N.S.
MH0086_GL0106459	COG0326	Molecular chaperone, HSP90 family(3137)	Posttranslational modification, protein turnover, chaperones		Bacteria	Firmicutes	Clostridia	Clostridiales				N.S.	N.S.	N.S.	N.S.	N.S.	N.S.	N.S.	N.S.	N.S.	S.Increased	N.S.	N.S.	S.Increased	N.S.	N.S.	N.S.	N.S.	N.S.	N.S.	N.S.	N.S.	N.S.	N.S.	N.S.	N.S.	N.S.	N.S.	N.S.
MH0086_GL0113619	COG0493	NADPH-dependent glutamate synthase beta chain or related oxidoreductase(3364)	General function prediction only		Bacteria	Firmicutes	Clostridia	Clostridiales				N.S.	N.S.	N.S.	N.S.	N.S.	N.S.	N.S.	N.S.	N.S.	N.S.	N.S.	N.S.	N.S.	N.S.	N.S.	N.S.	N.S.	N.S.	N.S.	N.S.	N.S.	N.S.	S.Increased	N.S.	N.S.	N.S.	N.S.	N.S.
MH0086_GL0115171	COG3968	Glutamine synthetase type III(3012)	Amino acid transport and metabolism		Bacteria	Firmicutes	Clostridia	Clostridiales				N.S.	N.S.	N.S.	N.S.	N.S.	N.S.	N.S.	N.S.	N.S.	S.Increased	N.S.	N.S.	S.Increased	N.S.	N.S.	N.S.	N.S.	N.S.	N.S.	N.S.	N.S.	N.S.	N.S.	N.S.	N.S.	N.S.	N.S.	N.S.
MH0087_GL0000436	COG1250	3-hydroxyacyl-CoA dehydrogenase(1268)	Lipid transport and metabolism		Bacteria	Firmicutes	Clostridia	Clostridiales				N.S.	N.S.	N.S.	N.S.	N.S.	N.S.	S.Decreased	N.S.	N.S.	N.S.	N.S.	N.S.	N.S.	N.S.	N.S.	N.S.	N.S.	N.S.	N.S.	N.S.	N.S.	N.S.	N.S.	N.S.	N.S.	N.S.	N.S.	N.S.
MH0087_GL0004799	COG0522	Ribosomal protein S4 or related protein(1756)	Translation, ribosomal structure and biogenesis		Bacteria	Firmicutes	Clostridia	Clostridiales				N.S.	N.S.	N.S.	N.S.	N.S.	N.S.	N.S.	N.S.	N.S.	S.Increased	N.S.	N.S.	S.Increased	N.S.	N.S.	N.S.	N.S.	N.S.	N.S.	N.S.	N.S.	N.S.	N.S.	N.S.	N.S.	N.S.	N.S.	N.S.
MH0087_GL0008588	COG1151	Hydroxylamine reductase (hybrid-cluster protein)(1728)	Inorganic ion transport and metabolism		Bacteria	Firmicutes	Clostridia	Clostridiales				N.S.	N.S.	N.S.	N.S.	N.S.	N.S.	N.S.	N.S.	N.S.	S.Increased	N.S.	N.S.	S.Increased	N.S.	N.S.	N.S.	N.S.	N.S.	N.S.	N.S.	N.S.	N.S.	N.S.	N.S.	N.S.	N.S.	N.S.	N.S.
MH0087_GL0012728	COG4656	Na+-translocating ferredoxin:NAD+ oxidoreductase RNF, RnfC subunit(2653)	Energy production and conversion		Bacteria	Firmicutes	Clostridia	Clostridiales				N.S.	N.S.	N.S.	N.S.	N.S.	N.S.	N.S.	N.S.	N.S.	S.Increased	N.S.	N.S.	S.Increased	N.S.	N.S.	N.S.	N.S.	N.S.	N.S.	N.S.	N.S.	N.S.	N.S.	N.S.	N.S.	N.S.	N.S.	N.S.
MH0087_GL0014198	COG1866	Phosphoenolpyruvate carboxykinase, ATP-dependent(1458)	Energy production and conversion		Bacteria	Firmicutes	Clostridia	Clostridiales				N.S.	N.S.	N.S.	N.S.	N.S.	N.S.	N.S.	N.S.	N.S.	S.Increased	N.S.	N.S.	S.Increased	N.S.	N.S.	N.S.	N.S.	N.S.	N.S.	N.S.	N.S.	N.S.	N.S.	N.S.	N.S.	N.S.	N.S.	N.S.
MH0087_GL0018519	COG0443	Molecular chaperone DnaK (HSP70)(4614)	Posttranslational modification, protein turnover, chaperones		Bacteria	Firmicutes	Clostridia	Clostridiales				N.S.	S.Increased	N.S.	N.S.	N.S.	N.S.	N.S.	N.S.	N.S.	N.S.	N.S.	N.S.	N.S.	N.S.	N.S.	N.S.	N.S.	N.S.	N.S.	N.S.	N.S.	N.S.	N.S.	N.S.	N.S.	N.S.	N.S.	N.S.
MH0087_GL0025781	COG0055	FoF1-type ATP synthase, beta subunit(2000)	Energy production and conversion		Bacteria	Firmicutes	Clostridia	Clostridiales				N.S.	N.S.	N.S.	N.S.	N.S.	N.S.	N.S.	N.S.	N.S.	S.Increased	N.S.	N.S.	S.Increased	N.S.	N.S.	N.S.	N.S.	N.S.	N.S.	N.S.	N.S.	N.S.	N.S.	N.S.	N.S.	N.S.	N.S.	N.S.
MH0087_GL0028786	COG0479	Succinate dehydrogenase/fumarate reductase, Fe-S protein subunit(972)	Energy production and conversion		Bacteria	Firmicutes	Clostridia	Clostridiales				N.S.	N.S.	N.S.	N.S.	N.S.	N.S.	N.S.	N.S.	N.S.	S.Increased	N.S.	N.S.	S.Increased	N.S.	N.S.	N.S.	N.S.	N.S.	N.S.	N.S.	N.S.	N.S.	N.S.	N.S.	N.S.	N.S.	N.S.	N.S.
MH0087_GL0029157	COG0149	Triosephosphate isomerase(2381)	Carbohydrate transport and metabolism		Bacteria	Firmicutes	Clostridia	Clostridiales				N.S.	N.S.	N.S.	N.S.	N.S.	N.S.	N.S.	N.S.	N.S.	N.S.	N.S.	S.Decreased	S.Decreased	N.S.	N.S.	N.S.	N.S.	N.S.	N.S.	N.S.	N.S.	N.S.	N.S.	N.S.	N.S.	N.S.	N.S.	N.S.
MH0087_GL0029662	COG0057	Glyceraldehyde-3-phosphate dehydrogenase/erythrose-4-phosphate dehydrogenase(2333)	Carbohydrate transport and metabolism		Bacteria	Firmicutes	Clostridia	Clostridiales	Lachnospiraceae	Lachnoclostridium	Clostridium scindens (strain JCM 10418 / VPI 12708)	N.S.	N.S.	N.S.	N.S.	N.S.	N.S.	S.Decreased	N.S.	N.S.	N.S.	N.S.	S.Decreased	S.Decreased	S.Decreased	N.S.	N.S.	N.S.	N.S.	N.S.	N.S.	N.S.	N.S.	S.Decreased	N.S.	N.S.	N.S.	N.S.	N.S.
MH0087_GL0031294	COG5263	Glucan-binding domain (YG repeat)(10174)	Carbohydrate transport and metabolism		Bacteria	Firmicutes	Clostridia	Clostridiales	Clostridiaceae	Clostridium		N.S.	N.S.	N.S.	N.S.	N.S.	N.S.	N.S.	N.S.	N.S.	S.Decreased	N.S.	N.S.	N.S.	N.S.	N.S.	N.S.	N.S.	N.S.	N.S.	N.S.	N.S.	N.S.	N.S.	N.S.	N.S.	N.S.	N.S.	N.S.
MH0087_GL0037490	COG1501	Alpha-glucosidase, glycosyl hydrolase family GH31(4451)	Carbohydrate transport and metabolism	GH31	Bacteria	Firmicutes	Clostridia	Clostridiales	Lachnospiraceae	Blautia	Blautia wexlerae	N.S.	N.S.	N.S.	N.S.	N.S.	N.S.	N.S.	N.S.	N.S.	S.Increased	N.S.	N.S.	N.S.	N.S.	N.S.	N.S.	N.S.	N.S.	N.S.	N.S.	N.S.	N.S.	N.S.	N.S.	N.S.	N.S.	N.S.	N.S.
MH0087_GL0039588	COG1511	Uncharacterized membrane protein YhgE, phage infection protein (PIP) family(4980)	Function unknown		Bacteria	Firmicutes	Clostridia	Clostridiales				N.S.	N.S.	N.S.	N.S.	N.S.	N.S.	N.S.	N.S.	N.S.	S.Increased	N.S.	N.S.	N.S.	N.S.	N.S.	N.S.	N.S.	N.S.	N.S.	N.S.	N.S.	N.S.	N.S.	N.S.	N.S.	N.S.	N.S.	N.S.
MH0087_GL0040866	COG0443	Molecular chaperone DnaK (HSP70)(4614)	Posttranslational modification, protein turnover, chaperones		Bacteria	Firmicutes	Clostridia	Clostridiales				N.S.	N.S.	N.S.	N.S.	N.S.	N.S.	N.S.	N.S.	N.S.	S.Increased	N.S.	N.S.	S.Increased	N.S.	N.S.	N.S.	N.S.	N.S.	N.S.	N.S.	N.S.	N.S.	N.S.	N.S.	N.S.	N.S.	N.S.	N.S.
MH0087_GL0041489	COG0090	Ribosomal protein L2(1921)	Translation, ribosomal structure and biogenesis									N.S.	N.S.	N.S.	N.S.	N.S.	N.S.	N.S.	N.S.	N.S.	S.Increased	N.S.	N.S.	N.S.	N.S.	N.S.	N.S.	N.S.	N.S.	N.S.	N.S.	N.S.	N.S.	N.S.	N.S.	N.S.	N.S.	N.S.	N.S.
MH0087_GL0045322	COG0126	3-phosphoglycerate kinase(2251)	Carbohydrate transport and metabolism		Bacteria							N.S.	N.S.	N.S.	N.S.	N.S.	N.S.	S.Increased	N.S.	N.S.	N.S.	N.S.	N.S.	N.S.	N.S.	N.S.	N.S.	N.S.	N.S.	N.S.	N.S.	N.S.	N.S.	N.S.	N.S.	N.S.	N.S.	N.S.	N.S.
MH0087_GL0049381	COG1454	Alcohol dehydrogenase, class IV(6245)	Energy production and conversion		Bacteria	Firmicutes	Clostridia	Clostridiales				N.S.	N.S.	N.S.	N.S.	N.S.	N.S.	N.S.	N.S.	N.S.	N.S.	N.S.	N.S.	N.S.	N.S.	N.S.	N.S.	N.S.	N.S.	N.S.	N.S.	N.S.	N.S.	S.Increased	N.S.	N.S.	N.S.	N.S.	N.S.
MH0087_GL0049435	COG0056	FoF1-type ATP synthase, alpha subunit(1572)	Energy production and conversion		Bacteria	Bacteroidetes	Bacteroidia	Bacteroidales	Bacteroidaceae	Bacteroides	Bacteroides caccae	N.S.	N.S.	N.S.	N.S.	N.S.	N.S.	N.S.	N.S.	N.S.	S.Decreased	N.S.	N.S.	N.S.	N.S.	N.S.	N.S.	N.S.	N.S.	N.S.	N.S.	N.S.	N.S.	N.S.	N.S.	N.S.	N.S.	N.S.	N.S.
MH0088_GL0010457	COG1960	Acyl-CoA dehydrogenase related to the alkylation response protein AidB(2224)	Lipid transport and metabolism		Bacteria	Firmicutes	Clostridia	Clostridiales				N.S.	N.S.	N.S.	N.S.	N.S.	N.S.	N.S.	N.S.	N.S.	N.S.	N.S.	S.Decreased	N.S.	N.S.	N.S.	N.S.	N.S.	N.S.	N.S.	N.S.	N.S.	N.S.	N.S.	N.S.	N.S.	N.S.	N.S.	N.S.
MH0088_GL0014026	COG0100	Ribosomal protein S11(1504)	Translation, ribosomal structure and biogenesis		Bacteria	Firmicutes	Clostridia	Clostridiales	Ruminococcaceae	Faecalibacterium	Faecalibacterium prausnitzii	N.S.	N.S.	N.S.	N.S.	N.S.	N.S.	N.S.	N.S.	N.S.	N.S.	N.S.	N.S.	N.S.	N.S.	N.S.	N.S.	N.S.	N.S.	N.S.	N.S.	N.S.	N.S.	S.Increased	N.S.	N.S.	N.S.	N.S.	N.S.
MH0088_GL0016997	COG0696	Phosphoglycerate mutase (BPG-independent, AlkP superfamily)(2439)	Carbohydrate transport and metabolism		Bacteria	Firmicutes	Clostridia	Clostridiales				N.S.	N.S.	N.S.	N.S.	N.S.	N.S.	N.S.	N.S.	N.S.	S.Increased	N.S.	N.S.	S.Increased	N.S.	N.S.	N.S.	N.S.	N.S.	N.S.	N.S.	N.S.	N.S.	N.S.	N.S.	N.S.	N.S.	N.S.	N.S.
MH0088_GL0022502	COG1151	Hydroxylamine reductase (hybrid-cluster protein)(1728)	Inorganic ion transport and metabolism		Bacteria							N.S.	N.S.	N.S.	N.S.	N.S.	N.S.	N.S.	S.Increased	N.S.	S.Increased	N.S.	N.S.	N.S.	N.S.	N.S.	N.S.	N.S.	N.S.	N.S.	N.S.	N.S.	N.S.	N.S.	N.S.	N.S.	N.S.	N.S.	N.S.
MH0088_GL0023606	COG1080	Phosphoenolpyruvate-protein kinase (PTS system EI component in bacteria)(4879)	Carbohydrate transport and metabolism		Bacteria	Firmicutes	Clostridia	Clostridiales				N.S.	N.S.	N.S.	N.S.	N.S.	N.S.	N.S.	N.S.	N.S.	S.Increased	N.S.	N.S.	N.S.	N.S.	N.S.	N.S.	N.S.	N.S.	N.S.	N.S.	N.S.	N.S.	N.S.	N.S.	N.S.	N.S.	N.S.	N.S.
MH0088_GL0034073	COG0480	Translation elongation factor EF-G, a GTPase(5433)	Translation, ribosomal structure and biogenesis		Bacteria	Firmicutes	Clostridia	Clostridiales				N.S.	N.S.	N.S.	N.S.	N.S.	N.S.	N.S.	N.S.	N.S.	S.Increased	N.S.	N.S.	S.Increased	N.S.	N.S.	N.S.	N.S.	N.S.	N.S.	N.S.	N.S.	N.S.	N.S.	N.S.	N.S.	N.S.	N.S.	N.S.
MH0088_GL0036389	COG0089	Ribosomal protein L23(1595)	Translation, ribosomal structure and biogenesis		Bacteria	Firmicutes	Clostridia	Clostridiales				N.S.	N.S.	N.S.	N.S.	N.S.	N.S.	N.S.	N.S.	N.S.	N.S.	N.S.	N.S.	N.S.	N.S.	N.S.	N.S.	N.S.	N.S.	N.S.	N.S.	N.S.	N.S.	S.Increased	N.S.	N.S.	N.S.	N.S.	N.S.
MH0088_GL0054020	COG0129	Dihydroxyacid dehydratase/phosphogluconate dehydratase(2579)	Carbohydrate transport and metabolism		Bacteria	Firmicutes	Clostridia	Clostridiales				N.S.	N.S.	N.S.	N.S.	N.S.	N.S.	N.S.	N.S.	N.S.	N.S.	N.S.	N.S.	N.S.	N.S.	N.S.	N.S.	N.S.	N.S.	N.S.	N.S.	N.S.	N.S.	N.S.	N.S.	N.S.	N.S.	N.S.	S.Increased
MH0088_GL0054944	COG1278	Cold shock protein, CspA family(1761)	Transcription		Bacteria	Firmicutes	Clostridia	Clostridiales				N.S.	N.S.	N.S.	N.S.	N.S.	N.S.	N.S.	N.S.	S.Increased	N.S.	N.S.	N.S.	N.S.	N.S.	N.S.	N.S.	N.S.	N.S.	N.S.	S.Increased	N.S.	N.S.	S.Increased	N.S.	N.S.	N.S.	N.S.	N.S.
MH0088_GL0064991	COG0281	Malic enzyme(2068)	Energy production and conversion		Bacteria	Firmicutes	Clostridia	Clostridiales				N.S.	N.S.	N.S.	N.S.	N.S.	N.S.	N.S.	N.S.	N.S.	N.S.	N.S.	N.S.	N.S.	N.S.	N.S.	N.S.	N.S.	N.S.	N.S.	N.S.	N.S.	N.S.	S.Increased	N.S.	N.S.	N.S.	N.S.	N.S.
MH0088_GL0087395	COG1883	Na+-transporting methylmalonyl-CoA/oxaloacetate decarboxylase, beta subunit(2397)	Energy production and conversion		Bacteria							N.S.	N.S.	N.S.	N.S.	N.S.	S.Increased	N.S.	N.S.	N.S.	N.S.	N.S.	N.S.	N.S.	N.S.	N.S.	N.S.	N.S.	N.S.	N.S.	N.S.	N.S.	N.S.	N.S.	N.S.	N.S.	N.S.	N.S.	N.S.
MH0088_GL0087786	COG0233	Ribosome recycling factor(1910)	Translation, ribosomal structure and biogenesis		Bacteria	Firmicutes	Clostridia	Clostridiales				N.S.	N.S.	N.S.	N.S.	N.S.	N.S.	N.S.	N.S.	N.S.	S.Increased	N.S.	N.S.	N.S.	N.S.	N.S.	N.S.	N.S.	N.S.	N.S.	N.S.	N.S.	N.S.	N.S.	N.S.	N.S.	N.S.	N.S.	N.S.
MH0088_GL0090545	COG0519	GMP synthase, PP-ATPase domain/subunit(2959)	Nucleotide transport and metabolism		Bacteria	Firmicutes	Clostridia	Clostridiales				N.S.	N.S.	N.S.	N.S.	N.S.	N.S.	N.S.	N.S.	N.S.	S.Increased	N.S.	N.S.	N.S.	N.S.	N.S.	N.S.	N.S.	N.S.	N.S.	N.S.	N.S.	N.S.	N.S.	N.S.	N.S.	N.S.	N.S.	N.S.
MH0088_GL0108545	COG0427	Acyl-CoA hydrolase(1854)	Energy production and conversion		Bacteria	Firmicutes	Clostridia	Clostridiales	Eubacteriaceae	Eubacterium	[Eubacterium] hallii	N.S.	N.S.	N.S.	N.S.	N.S.	N.S.	N.S.	N.S.	N.S.	S.Increased	N.S.	N.S.	N.S.	N.S.	N.S.	N.S.	N.S.	N.S.	N.S.	N.S.	N.S.	N.S.	N.S.	N.S.	N.S.	N.S.	N.S.	N.S.
MH0088_GL0109165	COG0624	Acetylornithine deacetylase/Succinyl-diaminopimelate desuccinylase or related deacylase(5711)	Amino acid transport and metabolism		Bacteria	Firmicutes	Clostridia	Clostridiales				N.S.	N.S.	N.S.	N.S.	N.S.	N.S.	S.Decreased	N.S.	N.S.	N.S.	N.S.	N.S.	N.S.	N.S.	N.S.	N.S.	N.S.	N.S.	N.S.	N.S.	N.S.	N.S.	N.S.	N.S.	N.S.	N.S.	N.S.	N.S.
MH0088_GL0111634					Bacteria	Firmicutes	Clostridia	Clostridiales	Ruminococcaceae	Faecalibacterium	Faecalibacterium prausnitzii	N.S.	N.S.	N.S.	N.S.	N.S.	N.S.	N.S.	N.S.	N.S.	N.S.	N.S.	N.S.	N.S.	N.S.	N.S.	N.S.	N.S.	N.S.	N.S.	N.S.	N.S.	N.S.	N.S.	N.S.	N.S.	N.S.	N.S.	S.Decreased
MH0089_GL0008731	COG1455	Phosphotransferase system cellobiose-specific component IIC(1440)	Carbohydrate transport and metabolism		Bacteria	Firmicutes	Clostridia	Clostridiales	Clostridiaceae	Clostridium		N.S.	N.S.	N.S.	N.S.	N.S.	N.S.	N.S.	N.S.	N.S.	N.S.	N.S.	N.S.	N.S.	N.S.	S.Increased	N.S.	N.S.	N.S.	N.S.	N.S.	N.S.	N.S.	N.S.	N.S.	N.S.	N.S.	N.S.	N.S.
MH0089_GL0026063	COG0050	Translation elongation factor EF-Tu, a GTPase(2272)	Translation, ribosomal structure and biogenesis		Bacteria	Firmicutes	Clostridia	Clostridiales				N.S.	N.S.	N.S.	N.S.	N.S.	N.S.	N.S.	N.S.	N.S.	S.Increased	N.S.	N.S.	S.Increased	S.Increased	N.S.	N.S.	N.S.	N.S.	N.S.	N.S.	N.S.	N.S.	N.S.	N.S.	N.S.	N.S.	N.S.	N.S.
MH0089_GL0067501	COG0059	Ketol-acid reductoisomerase(1310)	Coenzyme transport and metabolism		Bacteria	Firmicutes	Clostridia	Clostridiales				N.S.	N.S.	N.S.	N.S.	N.S.	N.S.	N.S.	N.S.	N.S.	N.S.	N.S.	N.S.	N.S.	S.Increased	N.S.	N.S.	N.S.	N.S.	N.S.	N.S.	N.S.	N.S.	N.S.	N.S.	N.S.	N.S.	N.S.	N.S.
MH0089_GL0070884	COG0459	Chaperonin GroEL (HSP60 family)(2675)	Posttranslational modification, protein turnover, chaperones		Bacteria	Firmicutes	Clostridia	Clostridiales				N.S.	N.S.	N.S.	N.S.	N.S.	N.S.	N.S.	N.S.	N.S.	S.Increased	N.S.	N.S.	N.S.	S.Increased	N.S.	N.S.	N.S.	N.S.	N.S.	N.S.	N.S.	N.S.	N.S.	N.S.	N.S.	N.S.	N.S.	N.S.
MH0089_GL0075669	COG0057	Glyceraldehyde-3-phosphate dehydrogenase/erythrose-4-phosphate dehydrogenase(2333)	Carbohydrate transport and metabolism		Bacteria	Firmicutes	Clostridia	Clostridiales	Lachnospiraceae	Lachnoclostridium	Clostridium scindens (strain JCM 10418 / VPI 12708)	N.S.	N.S.	N.S.	N.S.	N.S.	N.S.	N.S.	N.S.	N.S.	S.Increased	N.S.	N.S.	S.Increased	S.Increased	N.S.	N.S.	N.S.	N.S.	N.S.	N.S.	N.S.	N.S.	N.S.	N.S.	N.S.	N.S.	N.S.	S.Increased
MH0090_GL0014244	COG0255	Ribosomal protein L29(1393)	Translation, ribosomal structure and biogenesis		Bacteria	Firmicutes	Clostridia	Clostridiales				N.S.	N.S.	N.S.	N.S.	N.S.	N.S.	N.S.	N.S.	N.S.	N.S.	N.S.	N.S.	N.S.	N.S.	N.S.	N.S.	N.S.	N.S.	N.S.	N.S.	N.S.	N.S.	S.Increased	N.S.	N.S.	N.S.	N.S.	N.S.
MH0092_GL0012886	COG3637	Opacity protein and related surface antigens(2204)	Cell wall/membrane/envelope biogenesis		Bacteria	Bacteroidetes	Bacteroidia	Bacteroidales	Bacteroidaceae	Bacteroides		N.S.	N.S.	N.S.	N.S.	N.S.	N.S.	N.S.	N.S.	N.S.	N.S.	N.S.	N.S.	N.S.	S.Increased	N.S.	N.S.	N.S.	N.S.	N.S.	N.S.	N.S.	N.S.	N.S.	N.S.	N.S.	N.S.	N.S.	N.S.
MH0092_GL0029477	COG0126	3-phosphoglycerate kinase(2251)	Carbohydrate transport and metabolism		Bacteria	Bacteroidetes	Bacteroidia	Bacteroidales	Porphyromonadaceae	Parabacteroides	Parabacteroides distasonis	N.S.	N.S.	N.S.	N.S.	N.S.	N.S.	N.S.	N.S.	N.S.	N.S.	N.S.	N.S.	N.S.	N.S.	S.Increased	N.S.	N.S.	N.S.	S.Increased	N.S.	N.S.	N.S.	N.S.	N.S.	N.S.	N.S.	N.S.	N.S.
MH0092_GL0079119	COG2086	Electron transfer flavoprotein, alpha and beta subunits(1843)	Energy production and conversion		Bacteria	Firmicutes	Clostridia	Clostridiales	Eubacteriaceae	Eubacterium	[Eubacterium] hallii	N.S.	N.S.	N.S.	N.S.	N.S.	N.S.	N.S.	N.S.	N.S.	N.S.	N.S.	N.S.	N.S.	N.S.	N.S.	N.S.	N.S.	N.S.	N.S.	N.S.	N.S.	N.S.	S.Increased	N.S.	N.S.	N.S.	N.S.	N.S.
MH0092_GL0093683	COG1156	Archaeal/vacuolar-type H+-ATPase subunit B/Vma2(1391)	Energy production and conversion		Bacteria	Bacteroidetes	Bacteroidia	Bacteroidales				N.S.	N.S.	N.S.	N.S.	N.S.	N.S.	N.S.	N.S.	N.S.	N.S.	N.S.	N.S.	N.S.	N.S.	N.S.	N.S.	N.S.	N.S.	S.Increased	N.S.	N.S.	N.S.	N.S.	N.S.	N.S.	N.S.	N.S.	N.S.
MH0092_GL0100560	COG1528	Ferritin(922)	Inorganic ion transport and metabolism		Bacteria							N.S.	N.S.	N.S.	N.S.	N.S.	N.S.	S.Increased	N.S.	N.S.	N.S.	N.S.	N.S.	N.S.	N.S.	S.Increased	N.S.	N.S.	N.S.	N.S.	N.S.	N.S.	N.S.	N.S.	N.S.	N.S.	N.S.	N.S.	N.S.
MH0092_GL0132892	COG0256	Ribosomal protein L18(1559)	Translation, ribosomal structure and biogenesis		Bacteria	Firmicutes	Clostridia	Clostridiales				N.S.	N.S.	N.S.	N.S.	N.S.	N.S.	N.S.	N.S.	N.S.	S.Increased	N.S.	N.S.	S.Increased	N.S.	N.S.	N.S.	N.S.	N.S.	N.S.	N.S.	N.S.	N.S.	N.S.	N.S.	N.S.	N.S.	N.S.	N.S.
MH0093_GL0032573	COG0441	Threonyl-tRNA synthetase(3518)	Translation, ribosomal structure and biogenesis		Bacteria	Bacteroidetes	Bacteroidia	Bacteroidales	Bacteroidaceae	Bacteroides		N.S.	N.S.	N.S.	N.S.	N.S.	N.S.	S.Increased	N.S.	N.S.	N.S.	N.S.	N.S.	N.S.	N.S.	N.S.	N.S.	N.S.	N.S.	N.S.	N.S.	N.S.	N.S.	N.S.	N.S.	N.S.	N.S.	N.S.	N.S.
MH0093_GL0055022	COG1803	Methylglyoxal synthase(1239)	Carbohydrate transport and metabolism		Bacteria	Bacteroidetes	Bacteroidia	Bacteroidales	Bacteroidaceae	Bacteroides		N.S.	N.S.	N.S.	N.S.	N.S.	N.S.	N.S.	N.S.	N.S.	S.Decreased	S.Decreased	N.S.	N.S.	N.S.	N.S.	N.S.	N.S.	N.S.	N.S.	N.S.	N.S.	N.S.	N.S.	N.S.	N.S.	N.S.	N.S.	N.S.
MH0093_GL0063000	COG0191	Fructose/tagatose bisphosphate aldolase(3616)	Carbohydrate transport and metabolism		Bacteria	Firmicutes	Clostridia	Clostridiales				N.S.	N.S.	N.S.	N.S.	N.S.	N.S.	N.S.	N.S.	N.S.	N.S.	N.S.	N.S.	N.S.	N.S.	N.S.	N.S.	N.S.	N.S.	N.S.	N.S.	N.S.	N.S.	S.Decreased	N.S.	N.S.	N.S.	N.S.	N.S.
MH0094_GL0014727	COG2185	Methylmalonyl-CoA mutase, C-terminal domain/subunit (cobalamin-binding)(776)	Lipid transport and metabolism		Bacteria	Bacteroidetes	Bacteroidia	Bacteroidales	Porphyromonadaceae	Parabacteroides		N.S.	S.Decreased	S.Decreased	N.S.	N.S.	S.Decreased	N.S.	N.S.	N.S.	N.S.	S.Decreased	N.S.	N.S.	N.S.	N.S.	N.S.	N.S.	N.S.	N.S.	N.S.	N.S.	N.S.	N.S.	N.S.	N.S.	N.S.	N.S.	N.S.
MH0094_GL0032222	COG0080	Ribosomal protein L11(1552)	Translation, ribosomal structure and biogenesis		Bacteria	Firmicutes	Clostridia	Clostridiales	Ruminococcaceae	Faecalibacterium	Faecalibacterium prausnitzii	N.S.	N.S.	N.S.	S.Decreased	N.S.	N.S.	N.S.	N.S.	N.S.	N.S.	N.S.	N.S.	N.S.	N.S.	N.S.	N.S.	N.S.	N.S.	N.S.	S.Decreased	N.S.	N.S.	N.S.	N.S.	N.S.	N.S.	N.S.	N.S.
MH0094_GL0066101	COG3525	N-acetyl-beta-hexosaminidase(4602)	Carbohydrate transport and metabolism	GH20	Bacteria	Bacteroidetes	Bacteroidia	Bacteroidales	Bacteroidaceae	Bacteroides		N.S.	N.S.	N.S.	N.S.	N.S.	N.S.	N.S.	S.Decreased	N.S.	N.S.	N.S.	N.S.	N.S.	N.S.	N.S.	N.S.	N.S.	N.S.	N.S.	N.S.	N.S.	N.S.	N.S.	N.S.	N.S.	N.S.	N.S.	N.S.
MH0095_GL0005196	COG1454	Alcohol dehydrogenase, class IV(6245)	Energy production and conversion		Bacteria							N.S.	N.S.	N.S.	N.S.	N.S.	N.S.	N.S.	N.S.	N.S.	N.S.	N.S.	N.S.	N.S.	S.Increased	N.S.	N.S.	N.S.	N.S.	N.S.	N.S.	N.S.	N.S.	N.S.	N.S.	N.S.	N.S.	N.S.	N.S.
MH0095_GL0071077	COG0845	Multidrug efflux pump subunit AcrA (membrane-fusion protein)(10431)	Defense mechanisms		Bacteria	Bacteroidetes	Bacteroidia	Bacteroidales	Bacteroidaceae	Bacteroides		N.S.	N.S.	N.S.	N.S.	N.S.	N.S.	N.S.	S.Increased	S.Increased	N.S.	S.Increased	N.S.	N.S.	N.S.	N.S.	N.S.	N.S.	N.S.	N.S.	N.S.	N.S.	N.S.	N.S.	N.S.	N.S.	N.S.	N.S.	N.S.
MH0095_GL0094151	COG0050	Translation elongation factor EF-Tu, a GTPase(2272)	Translation, ribosomal structure and biogenesis		Bacteria	Firmicutes						N.S.	N.S.	N.S.	N.S.	N.S.	N.S.	N.S.	N.S.	N.S.	N.S.	N.S.	N.S.	N.S.	N.S.	S.Increased	N.S.	N.S.	N.S.	N.S.	N.S.	N.S.	N.S.	N.S.	N.S.	N.S.	N.S.	N.S.	N.S.
MH0096_GL0000291	COG0202	DNA-directed RNA polymerase, alpha subunit/40 kD subunit(2433)	Transcription		Bacteria	Firmicutes	Clostridia	Clostridiales	Clostridiaceae	Clostridium		N.S.	N.S.	N.S.	N.S.	N.S.	N.S.	N.S.	N.S.	N.S.	S.Decreased	N.S.	S.Decreased	S.Decreased	S.Decreased	N.S.	N.S.	N.S.	N.S.	N.S.	N.S.	N.S.	N.S.	S.Decreased	N.S.	N.S.	N.S.	S.Decreased	N.S.
MH0097_GL0000732	COG0201	Preprotein translocase subunit SecY(2521)	Intracellular trafficking, secretion, and vesicular transport		Bacteria	Bacteroidetes	Bacteroidia	Bacteroidales	Rikenellaceae	Alistipes		N.S.	S.Decreased	N.S.	S.Decreased	N.S.	N.S.	N.S.	N.S.	N.S.	N.S.	N.S.	N.S.	S.Decreased	N.S.	N.S.	N.S.	N.S.	N.S.	N.S.	N.S.	N.S.	N.S.	N.S.	N.S.	N.S.	N.S.	N.S.	N.S.
MH0097_GL0052382	COG0544	FKBP-type peptidyl-prolyl cis-trans isomerase (trigger factor)(3257)	Posttranslational modification, protein turnover, chaperones		Bacteria	Bacteroidetes	Bacteroidia	Bacteroidales	Bacteroidaceae	Bacteroides		S.Decreased	N.S.	N.S.	N.S.	N.S.	N.S.	N.S.	N.S.	N.S.	N.S.	N.S.	S.Decreased	N.S.	N.S.	N.S.	S.Decreased	N.S.	N.S.	N.S.	N.S.	N.S.	N.S.	N.S.	N.S.	N.S.	N.S.	N.S.	N.S.
MH0097_GL0072653	COG0845	Multidrug efflux pump subunit AcrA (membrane-fusion protein)(10431)	Defense mechanisms		Bacteria	Bacteroidetes	Bacteroidia	Bacteroidales	Bacteroidaceae	Bacteroides		S.Decreased	N.S.	N.S.	N.S.	N.S.	N.S.	N.S.	N.S.	N.S.	S.Decreased	N.S.	N.S.	N.S.	N.S.	N.S.	N.S.	N.S.	N.S.	N.S.	N.S.	N.S.	N.S.	N.S.	N.S.	N.S.	N.S.	N.S.	N.S.
MH0098_GL0016317					Bacteria	Firmicutes	Clostridia	Clostridiales	Ruminococcaceae	Subdoligranulum	Subdoligranulum variabile	N.S.	N.S.	N.S.	N.S.	N.S.	N.S.	N.S.	N.S.	N.S.	N.S.	N.S.	N.S.	N.S.	N.S.	S.Increased	N.S.	N.S.	N.S.	N.S.	N.S.	N.S.	N.S.	N.S.	N.S.	N.S.	N.S.	N.S.	N.S.
MH0098_GL0035538	COG1082	Sugar phosphate isomerase/epimerase(6976)	Carbohydrate transport and metabolism		Bacteria	Bacteroidetes	Bacteroidia	Bacteroidales	Bacteroidaceae	Bacteroides		N.S.	N.S.	N.S.	N.S.	N.S.	N.S.	N.S.	N.S.	N.S.	N.S.	N.S.	N.S.	N.S.	N.S.	S.Increased	N.S.	N.S.	N.S.	N.S.	N.S.	N.S.	N.S.	N.S.	N.S.	N.S.	N.S.	N.S.	N.S.
MH0098_GL0055042	COG4206	Outer membrane cobalamin receptor protein(11370)	Coenzyme transport and metabolism		Bacteria	Bacteroidetes	Bacteroidia	Bacteroidales				N.S.	N.S.	N.S.	N.S.	N.S.	N.S.	N.S.	N.S.	N.S.	N.S.	N.S.	N.S.	N.S.	N.S.	S.Increased	N.S.	N.S.	N.S.	S.Increased	N.S.	N.S.	N.S.	N.S.	N.S.	N.S.	N.S.	N.S.	N.S.
MH0099_GL0002088	COG3391	DNA-binding beta-propeller fold protein YncE(3712)	General function prediction only		Bacteria	Bacteroidetes	Bacteroidia	Bacteroidales	Bacteroidaceae	Bacteroides	Bacteroides vulgatus	N.S.	N.S.	N.S.	N.S.	N.S.	N.S.	N.S.	N.S.	S.Increased	N.S.	N.S.	N.S.	N.S.	N.S.	N.S.	N.S.	N.S.	N.S.	N.S.	N.S.	N.S.	N.S.	N.S.	N.S.	N.S.	N.S.	N.S.	N.S.
MH0099_GL0071413	COG0092	Ribosomal protein S3(1775)	Translation, ribosomal structure and biogenesis		Bacteria	Firmicutes	Clostridia	Clostridiales				N.S.	N.S.	N.S.	N.S.	N.S.	N.S.	N.S.	N.S.	N.S.	N.S.	N.S.	N.S.	N.S.	N.S.	N.S.	N.S.	N.S.	N.S.	N.S.	N.S.	N.S.	N.S.	S.Increased	N.S.	N.S.	N.S.	N.S.	S.Increased
MH0100_GL0058302	COG0176	Transaldolase(1174)	Carbohydrate transport and metabolism		Bacteria	Firmicutes						N.S.	N.S.	N.S.	N.S.	N.S.	N.S.	N.S.	N.S.	N.S.	S.Increased	N.S.	N.S.	N.S.	N.S.	N.S.	N.S.	N.S.	N.S.	N.S.	N.S.	N.S.	N.S.	N.S.	N.S.	N.S.	N.S.	N.S.	N.S.
MH0100_GL0080541	COG0522	Ribosomal protein S4 or related protein(1756)	Translation, ribosomal structure and biogenesis		Bacteria	Firmicutes	Clostridia	Clostridiales	Lachnospiraceae	Roseburia	Roseburia hominis	N.S.	N.S.	N.S.	N.S.	N.S.	N.S.	N.S.	N.S.	S.Decreased	N.S.	N.S.	N.S.	S.Decreased	N.S.	N.S.	N.S.	N.S.	N.S.	N.S.	N.S.	N.S.	N.S.	N.S.	N.S.	N.S.	N.S.	N.S.	S.Decreased
MH0100_GL0080542	COG0202	DNA-directed RNA polymerase, alpha subunit/40 kD subunit(2433)	Transcription		Bacteria	Firmicutes	Clostridia	Clostridiales	Lachnospiraceae	Roseburia		N.S.	N.S.	N.S.	N.S.	N.S.	N.S.	N.S.	N.S.	N.S.	N.S.	N.S.	S.Decreased	S.Decreased	N.S.	N.S.	N.S.	N.S.	N.S.	N.S.	N.S.	N.S.	N.S.	N.S.	N.S.	N.S.	N.S.	N.S.	N.S.
MH0100_GL0101651	COG0197	Ribosomal protein L16/L10AE(1587)	Translation, ribosomal structure and biogenesis		Bacteria	Firmicutes	Clostridia	Clostridiales	Lachnospiraceae	Roseburia	Roseburia hominis	N.S.	N.S.	N.S.	N.S.	N.S.	N.S.	N.S.	N.S.	N.S.	N.S.	N.S.	N.S.	S.Decreased	N.S.	N.S.	N.S.	N.S.	N.S.	N.S.	N.S.	N.S.	N.S.	N.S.	N.S.	N.S.	N.S.	N.S.	S.Decreased
MH0100_GL0117974	COG1454	Alcohol dehydrogenase, class IV(6245)	Energy production and conversion		Bacteria	Firmicutes	Clostridia	Clostridiales	Lachnospiraceae	Roseburia	Roseburia hominis	N.S.	N.S.	N.S.	N.S.	N.S.	N.S.	N.S.	N.S.	S.Decreased	S.Decreased	N.S.	S.Decreased	S.Decreased	N.S.	N.S.	N.S.	N.S.	N.S.	N.S.	N.S.	N.S.	N.S.	N.S.	N.S.	N.S.	N.S.	N.S.	N.S.
MH0100_GL0121700	COG1250	3-hydroxyacyl-CoA dehydrogenase(1268)	Lipid transport and metabolism		Bacteria	Firmicutes	Clostridia	Clostridiales				N.S.	N.S.	N.S.	N.S.	N.S.	N.S.	N.S.	N.S.	N.S.	N.S.	N.S.	N.S.	N.S.	N.S.	N.S.	N.S.	N.S.	N.S.	N.S.	N.S.	N.S.	N.S.	S.Increased	N.S.	N.S.	N.S.	N.S.	N.S.
MH0100_GL0136349	COG5016	Pyruvate/oxaloacetate carboxyltransferase(1870)	Energy production and conversion		Bacteria	Firmicutes	Clostridia	Clostridiales	Lachnospiraceae	Roseburia	Roseburia hominis	N.S.	N.S.	N.S.	N.S.	N.S.	N.S.	N.S.	N.S.	N.S.	N.S.	N.S.	N.S.	S.Decreased	N.S.	N.S.	N.S.	N.S.	N.S.	N.S.	N.S.	N.S.	N.S.	N.S.	N.S.	N.S.	N.S.	N.S.	N.S.
MH0100_GL0139569	COG3862	Uncharacterized protein with two CxxC motifs(896)	Function unknown		Bacteria	Firmicutes	Clostridia	Clostridiales	Lachnospiraceae	Roseburia	Roseburia hominis	N.S.	N.S.	N.S.	N.S.	N.S.	N.S.	N.S.	N.S.	N.S.	N.S.	N.S.	N.S.	S.Decreased	N.S.	N.S.	N.S.	N.S.	N.S.	N.S.	N.S.	N.S.	N.S.	N.S.	N.S.	N.S.	N.S.	N.S.	N.S.
MH0100_GL0157370	COG0137	Argininosuccinate synthase(1791)	Amino acid transport and metabolism		Bacteria	Firmicutes	Clostridia	Clostridiales	Eubacteriaceae	Eubacterium	Eubacterium plexicaudatum	N.S.	N.S.	N.S.	N.S.	N.S.	N.S.	N.S.	N.S.	N.S.	N.S.	N.S.	N.S.	N.S.	N.S.	N.S.	S.Increased	N.S.	N.S.	N.S.	N.S.	N.S.	N.S.	N.S.	N.S.	N.S.	N.S.	N.S.	N.S.
MH0100_GL0163931	COG3862	Uncharacterized protein with two CxxC motifs(896)	Function unknown		Bacteria	Firmicutes	Clostridia	Clostridiales	Lachnospiraceae	Roseburia	Roseburia hominis	N.S.	N.S.	N.S.	N.S.	N.S.	N.S.	N.S.	N.S.	N.S.	N.S.	N.S.	N.S.	N.S.	N.S.	N.S.	N.S.	N.S.	N.S.	N.S.	N.S.	N.S.	N.S.	N.S.	N.S.	N.S.	N.S.	N.S.	S.Decreased
MH0101_GL0008466	COG1454	Alcohol dehydrogenase, class IV(6245)	Energy production and conversion		Bacteria	Bacteroidetes	Bacteroidia	Bacteroidales	Bacteroidaceae	Bacteroides		N.S.	S.Decreased	N.S.	N.S.	N.S.	N.S.	N.S.	N.S.	N.S.	S.Decreased	N.S.	N.S.	N.S.	N.S.	S.Decreased	N.S.	N.S.	N.S.	S.Decreased	N.S.	N.S.	N.S.	N.S.	N.S.	N.S.	N.S.	N.S.	N.S.
MH0101_GL0009205	COG1082	Sugar phosphate isomerase/epimerase(6976)	Carbohydrate transport and metabolism	GH97	Bacteria	Bacteroidetes	Bacteroidia	Bacteroidales	Prevotellaceae	Prevotella	Prevotella oralis	N.S.	N.S.	N.S.	N.S.	N.S.	N.S.	N.S.	N.S.	N.S.	N.S.	N.S.	N.S.	N.S.	N.S.	N.S.	N.S.	N.S.	N.S.	N.S.	N.S.	N.S.	N.S.	N.S.	N.S.	N.S.	N.S.	S.Decreased	N.S.
MH0101_GL0017781	COG3012	Uncharacterized conserved protein YchJ, contains N- and C-terminal SEC-C domains(965)	Function unknown		Bacteria	Firmicutes	Clostridia	Clostridiales				N.S.	N.S.	N.S.	N.S.	N.S.	N.S.	N.S.	N.S.	N.S.	S.Increased	N.S.	N.S.	N.S.	N.S.	N.S.	N.S.	N.S.	N.S.	N.S.	N.S.	N.S.	N.S.	N.S.	N.S.	N.S.	N.S.	N.S.	N.S.
MH0101_GL0024591	COG0201	Preprotein translocase subunit SecY(2521)	Intracellular trafficking, secretion, and vesicular transport		Bacteria	Bacteroidetes	Bacteroidia	Bacteroidales	Bacteroidaceae	Bacteroides		N.S.	N.S.	N.S.	N.S.	N.S.	N.S.	N.S.	N.S.	N.S.	N.S.	N.S.	N.S.	N.S.	N.S.	S.Decreased	N.S.	N.S.	N.S.	N.S.	N.S.	N.S.	N.S.	N.S.	N.S.	N.S.	N.S.	N.S.	N.S.
MH0101_GL0066006	COG0092	Ribosomal protein S3(1775)	Translation, ribosomal structure and biogenesis		Bacteria	Firmicutes	Clostridia	Clostridiales				N.S.	N.S.	N.S.	N.S.	N.S.	N.S.	N.S.	N.S.	N.S.	N.S.	N.S.	N.S.	N.S.	S.Increased	N.S.	N.S.	N.S.	N.S.	N.S.	N.S.	N.S.	N.S.	N.S.	N.S.	N.S.	N.S.	N.S.	N.S.
MH0101_GL0066773	COG0087	Ribosomal protein L3(1720)	Translation, ribosomal structure and biogenesis		Bacteria	Bacteroidetes	Bacteroidia	Bacteroidales	Bacteroidaceae	Bacteroides		N.S.	N.S.	S.Decreased	N.S.	N.S.	S.Decreased	N.S.	N.S.	N.S.	S.Decreased	N.S.	N.S.	N.S.	N.S.	N.S.	N.S.	N.S.	N.S.	N.S.	N.S.	N.S.	N.S.	N.S.	N.S.	N.S.	N.S.	S.Decreased	N.S.
MH0101_GL0104651	COG1866	Phosphoenolpyruvate carboxykinase, ATP-dependent(1458)	Energy production and conversion		Bacteria	Firmicutes	Clostridia	Clostridiales	Lachnospiraceae		Lachnospiraceae bacterium 3_1_57FAA_CT1	N.S.	N.S.	N.S.	N.S.	N.S.	N.S.	N.S.	N.S.	N.S.	N.S.	N.S.	N.S.	S.Increased	N.S.	N.S.	N.S.	N.S.	N.S.	N.S.	N.S.	N.S.	N.S.	N.S.	N.S.	N.S.	N.S.	N.S.	N.S.
MH0103_GL0035062					Bacteria	Firmicutes	Clostridia	Clostridiales				N.S.	N.S.	N.S.	N.S.	N.S.	N.S.	N.S.	N.S.	N.S.	N.S.	N.S.	S.Increased	N.S.	S.Increased	N.S.	N.S.	N.S.	N.S.	N.S.	N.S.	N.S.	N.S.	N.S.	N.S.	N.S.	N.S.	N.S.	N.S.
MH0103_GL0085497	COG1053	Succinate dehydrogenase/fumarate reductase, flavoprotein subunit(4731)	Energy production and conversion		Bacteria	Firmicutes						N.S.	N.S.	N.S.	N.S.	N.S.	N.S.	N.S.	N.S.	N.S.	N.S.	N.S.	N.S.	N.S.	N.S.	N.S.	N.S.	N.S.	N.S.	N.S.	N.S.	N.S.	N.S.	S.Increased	N.S.	N.S.	N.S.	N.S.	N.S.
MH0104_GL0025615	COG1080	Phosphoenolpyruvate-protein kinase (PTS system EI component in bacteria)(4879)	Carbohydrate transport and metabolism		Bacteria							N.S.	N.S.	N.S.	N.S.	N.S.	N.S.	N.S.	S.Decreased	N.S.	N.S.	S.Decreased	S.Decreased	S.Decreased	N.S.	N.S.	N.S.	N.S.	N.S.	N.S.	N.S.	S.Decreased	N.S.	S.Decreased	N.S.	N.S.	N.S.	N.S.	N.S.
MH0104_GL0038975	COG0049	Ribosomal protein S7(1653)	Translation, ribosomal structure and biogenesis		Bacteria	Firmicutes	Clostridia	Clostridiales				N.S.	N.S.	N.S.	N.S.	N.S.	N.S.	N.S.	N.S.	N.S.	S.Increased	N.S.	N.S.	S.Increased	N.S.	N.S.	N.S.	N.S.	N.S.	N.S.	N.S.	N.S.	N.S.	N.S.	N.S.	N.S.	N.S.	N.S.	N.S.
MH0104_GL0043545	COG0240	Glycerol-3-phosphate dehydrogenase(2393)	Energy production and conversion		Bacteria	Firmicutes	Clostridia	Clostridiales				N.S.	N.S.	N.S.	N.S.	N.S.	N.S.	N.S.	N.S.	N.S.	N.S.	N.S.	N.S.	N.S.	S.Increased	N.S.	N.S.	N.S.	N.S.	N.S.	N.S.	N.S.	N.S.	N.S.	N.S.	N.S.	N.S.	N.S.	N.S.
MH0105_GL0003007	COG0360	Ribosomal protein S6(1587)	Translation, ribosomal structure and biogenesis		Bacteria	Bacteroidetes	Bacteroidia	Bacteroidales	Bacteroidaceae	Bacteroides		N.S.	N.S.	N.S.	N.S.	N.S.	N.S.	N.S.	N.S.	S.Increased	N.S.	N.S.	N.S.	N.S.	N.S.	N.S.	N.S.	N.S.	N.S.	N.S.	N.S.	N.S.	N.S.	N.S.	N.S.	N.S.	N.S.	N.S.	N.S.
MH0105_GL0004375	COG0231	Translation elongation factor P (EF-P)/translation initiation factor 5A (eIF-5A)(1916)	Translation, ribosomal structure and biogenesis		Bacteria	Firmicutes						N.S.	N.S.	N.S.	N.S.	N.S.	N.S.	N.S.	N.S.	N.S.	N.S.	N.S.	N.S.	N.S.	N.S.	N.S.	N.S.	N.S.	N.S.	N.S.	N.S.	N.S.	N.S.	N.S.	N.S.	N.S.	N.S.	N.S.	S.Decreased
MH0105_GL0012983	COG1344	Flagellin and related hook-associated protein FlgL(3044)	Cell motility		Bacteria	Firmicutes	Clostridia	Clostridiales	Lachnospiraceae	Roseburia	Roseburia inulinivorans	N.S.	N.S.	N.S.	N.S.	N.S.	N.S.	S.Decreased	N.S.	S.Decreased	S.Decreased	N.S.	S.Decreased	S.Decreased	N.S.	N.S.	N.S.	N.S.	N.S.	N.S.	N.S.	N.S.	N.S.	S.Decreased	N.S.	N.S.	N.S.	N.S.	S.Decreased
MH0105_GL0020570	COG0202	DNA-directed RNA polymerase, alpha subunit/40 kD subunit(2433)	Transcription		Bacteria	Firmicutes	Clostridia	Clostridiales				N.S.	S.Decreased	N.S.	N.S.	N.S.	N.S.	S.Decreased	N.S.	S.Decreased	S.Decreased	N.S.	S.Decreased	S.Decreased	N.S.	S.Decreased	N.S.	N.S.	N.S.	S.Decreased	N.S.	S.Decreased	N.S.	S.Decreased	S.Decreased	S.Decreased	N.S.	S.Decreased	N.S.
MH0105_GL0064606	COG3579	Aminopeptidase C(1228)	Amino acid transport and metabolism		Bacteria	Bacteroidetes	Bacteroidia	Bacteroidales	Bacteroidaceae	Bacteroides	Bacteroides coprocola	S.Decreased	N.S.	S.Decreased	N.S.	N.S.	N.S.	N.S.	N.S.	N.S.	S.Decreased	N.S.	N.S.	N.S.	N.S.	N.S.	N.S.	N.S.	N.S.	N.S.	N.S.	N.S.	N.S.	N.S.	N.S.	S.Decreased	N.S.	N.S.	N.S.
MH0106_GL0059041	COG0205	6-phosphofructokinase(4652)	Carbohydrate transport and metabolism		Bacteria	Bacteroidetes	Bacteroidia	Bacteroidales	Bacteroidaceae	Bacteroides	Bacteroides coprocola	N.S.	N.S.	N.S.	N.S.	N.S.	N.S.	S.Increased	N.S.	N.S.	N.S.	N.S.	N.S.	N.S.	N.S.	N.S.	N.S.	N.S.	N.S.	N.S.	N.S.	N.S.	N.S.	N.S.	N.S.	N.S.	N.S.	N.S.	N.S.
MH0106_GL0110283	COG2334	Ser/Thr protein kinase RdoA involved in Cpx stress response, MazF antagonist(1835)	Signal transduction mechanisms		Bacteria	Bacteroidetes	Bacteroidia	Bacteroidales	Bacteroidaceae	Bacteroides		N.S.	N.S.	N.S.	N.S.	N.S.	N.S.	N.S.	S.Decreased	S.Decreased	N.S.	S.Decreased	N.S.	N.S.	N.S.	N.S.	N.S.	N.S.	N.S.	N.S.	N.S.	N.S.	N.S.	N.S.	N.S.	N.S.	N.S.	N.S.	N.S.
MH0106_GL0122175	COG0360	Ribosomal protein S6(1587)	Translation, ribosomal structure and biogenesis		Bacteria	Bacteroidetes	Bacteroidia	Bacteroidales	Bacteroidaceae	Bacteroides		N.S.	N.S.	N.S.	N.S.	N.S.	N.S.	S.Increased	S.Increased	S.Increased	N.S.	S.Increased	N.S.	N.S.	N.S.	N.S.	N.S.	N.S.	N.S.	N.S.	N.S.	N.S.	N.S.	N.S.	N.S.	N.S.	N.S.	N.S.	N.S.
MH0107_GL0077289	COG1866	Phosphoenolpyruvate carboxykinase, ATP-dependent(1458)	Energy production and conversion		Bacteria	Bacteroidetes	Bacteroidia	Bacteroidales				N.S.	N.S.	N.S.	N.S.	N.S.	N.S.	N.S.	N.S.	N.S.	N.S.	N.S.	N.S.	N.S.	N.S.	S.Increased	N.S.	N.S.	N.S.	S.Increased	N.S.	N.S.	N.S.	N.S.	N.S.	N.S.	N.S.	N.S.	N.S.
MH0108_GL0055750	COG0129	Dihydroxyacid dehydratase/phosphogluconate dehydratase(2579)	Carbohydrate transport and metabolism		Bacteria	Bacteroidetes	Bacteroidia	Bacteroidales	Bacteroidaceae	Bacteroides	Bacteroides massiliensis	N.S.	N.S.	N.S.	N.S.	N.S.	N.S.	N.S.	N.S.	S.Increased	N.S.	S.Increased	N.S.	N.S.	N.S.	N.S.	N.S.	N.S.	N.S.	N.S.	N.S.	N.S.	N.S.	N.S.	N.S.	N.S.	N.S.	N.S.	N.S.
MH0108_GL0062043	COG0092	Ribosomal protein S3(1775)	Translation, ribosomal structure and biogenesis		Bacteria	Firmicutes	Clostridia	Clostridiales	Ruminococcaceae	Faecalibacterium	Faecalibacterium prausnitzii	N.S.	N.S.	N.S.	S.Decreased	N.S.	N.S.	N.S.	N.S.	N.S.	N.S.	N.S.	N.S.	N.S.	N.S.	N.S.	N.S.	N.S.	N.S.	N.S.	N.S.	N.S.	N.S.	N.S.	N.S.	N.S.	N.S.	N.S.	S.Decreased
MH0108_GL0070756	COG0087	Ribosomal protein L3(1720)	Translation, ribosomal structure and biogenesis		Bacteria	Firmicutes	Clostridia	Clostridiales	Ruminococcaceae	Faecalibacterium	Faecalibacterium prausnitzii	N.S.	N.S.	N.S.	S.Decreased	N.S.	N.S.	S.Decreased	S.Decreased	S.Decreased	S.Decreased	S.Decreased	S.Decreased	S.Decreased	N.S.	N.S.	S.Decreased	N.S.	S.Decreased	S.Decreased	S.Decreased	N.S.	N.S.	N.S.	S.Decreased	S.Decreased	N.S.	N.S.	S.Decreased
MH0108_GL0070803	COG1027	Aspartate ammonia-lyase(820)	Amino acid transport and metabolism		Bacteria	Proteobacteria	Betaproteobacteria	Burkholderiales	Sutterellaceae	Sutterella		N.S.	N.S.	N.S.	S.Increased	N.S.	N.S.	N.S.	N.S.	N.S.	N.S.	N.S.	N.S.	N.S.	N.S.	N.S.	N.S.	N.S.	N.S.	N.S.	N.S.	N.S.	N.S.	N.S.	N.S.	N.S.	N.S.	N.S.	N.S.
MH0108_GL0077280	COG0057	Glyceraldehyde-3-phosphate dehydrogenase/erythrose-4-phosphate dehydrogenase(2333)	Carbohydrate transport and metabolism		Bacteria	Firmicutes	Clostridia	Clostridiales	Ruminococcaceae	Faecalibacterium	Faecalibacterium prausnitzii	N.S.	N.S.	N.S.	S.Decreased	N.S.	N.S.	N.S.	N.S.	N.S.	N.S.	N.S.	N.S.	N.S.	N.S.	N.S.	N.S.	N.S.	N.S.	N.S.	S.Decreased	N.S.	N.S.	N.S.	N.S.	N.S.	N.S.	N.S.	S.Decreased
MH0109_GL0010219	COG0087	Ribosomal protein L3(1720)	Translation, ribosomal structure and biogenesis		Bacteria	Firmicutes	Clostridia	Clostridiales				N.S.	N.S.	N.S.	N.S.	N.S.	N.S.	S.Decreased	N.S.	S.Decreased	N.S.	N.S.	N.S.	N.S.	N.S.	N.S.	N.S.	N.S.	N.S.	N.S.	N.S.	N.S.	N.S.	N.S.	N.S.	N.S.	N.S.	N.S.	N.S.
MH0109_GL0042126	COG1544	Ribosome-associated translation inhibitor RaiA(1698)	Translation, ribosomal structure and biogenesis		Bacteria	Firmicutes	Clostridia	Clostridiales	Lachnospiraceae	Roseburia	Roseburia inulinivorans	N.S.	N.S.	N.S.	N.S.	N.S.	N.S.	N.S.	N.S.	N.S.	N.S.	N.S.	N.S.	N.S.	S.Decreased	N.S.	N.S.	N.S.	N.S.	N.S.	N.S.	N.S.	N.S.	N.S.	N.S.	N.S.	N.S.	N.S.	N.S.
MH0109_GL0084338	COG0103	Ribosomal protein S9(1679)	Translation, ribosomal structure and biogenesis		Bacteria	Firmicutes	Clostridia	Clostridiales				N.S.	N.S.	N.S.	N.S.	N.S.	N.S.	N.S.	N.S.	N.S.	S.Decreased	N.S.	N.S.	N.S.	N.S.	N.S.	N.S.	N.S.	N.S.	N.S.	N.S.	N.S.	N.S.	N.S.	N.S.	N.S.	N.S.	N.S.	N.S.
MH0110_GL0025297	COG1080	Phosphoenolpyruvate-protein kinase (PTS system EI component in bacteria)(4879)	Carbohydrate transport and metabolism		Bacteria	Firmicutes	Clostridia	Clostridiales				N.S.	N.S.	N.S.	N.S.	N.S.	N.S.	N.S.	N.S.	N.S.	S.Increased	N.S.	N.S.	S.Increased	N.S.	N.S.	N.S.	N.S.	N.S.	N.S.	N.S.	N.S.	N.S.	N.S.	N.S.	N.S.	N.S.	N.S.	N.S.
MH0110_GL0055651	COG0604	NADPH:quinone reductase or related Zn-dependent oxidoreductase(727)	General function prediction only		Bacteria	Deinococcus-Thermus	Deinococci	Deinococcales	Deinococcaceae	Deinococcus	Deinococcus sp. Leaf326	N.S.	N.S.	N.S.	N.S.	N.S.	N.S.	N.S.	N.S.	N.S.	N.S.	S.Decreased	N.S.	N.S.	N.S.	N.S.	N.S.	N.S.	N.S.	N.S.	N.S.	N.S.	N.S.	N.S.	S.Decreased	N.S.	N.S.	N.S.	N.S.
MH0110_GL0060617	COG3842	ABC-type Fe3+/spermidine/putrescine transport systems, ATPase components(6455)	Amino acid transport and metabolism		Bacteria	Firmicutes	Clostridia	Clostridiales				N.S.	N.S.	N.S.	N.S.	N.S.	N.S.	S.Increased	N.S.	N.S.	S.Increased	N.S.	N.S.	S.Increased	N.S.	N.S.	N.S.	N.S.	N.S.	N.S.	N.S.	N.S.	N.S.	N.S.	N.S.	N.S.	N.S.	N.S.	N.S.
MH0111_GL0072047	COG0326	Molecular chaperone, HSP90 family(3137)	Posttranslational modification, protein turnover, chaperones		Bacteria	Firmicutes	Clostridia	Clostridiales	Lachnospiraceae	Roseburia	Roseburia hominis	N.S.	N.S.	N.S.	N.S.	N.S.	N.S.	N.S.	N.S.	N.S.	N.S.	N.S.	N.S.	S.Decreased	N.S.	N.S.	N.S.	N.S.	N.S.	N.S.	N.S.	N.S.	N.S.	N.S.	N.S.	N.S.	N.S.	N.S.	S.Decreased
MH0111_GL0077490	COG0330	Regulator of protease activity HflC, stomatin/prohibitin superfamily(3991)	Posttranslational modification, protein turnover, chaperones		Bacteria	Firmicutes	Clostridia	Clostridiales	Lachnospiraceae	Roseburia	Roseburia hominis	N.S.	N.S.	N.S.	N.S.	N.S.	N.S.	N.S.	N.S.	N.S.	N.S.	N.S.	N.S.	S.Decreased	N.S.	N.S.	N.S.	N.S.	N.S.	N.S.	N.S.	N.S.	N.S.	N.S.	N.S.	N.S.	N.S.	N.S.	S.Decreased
MH0113_GL0006061	COG0078	Ornithine carbamoyltransferase(2321)	Amino acid transport and metabolism		Bacteria	Bacteroidetes	Bacteroidia	Bacteroidales	Bacteroidaceae	Bacteroides	Bacteroides massiliensis	N.S.	N.S.	N.S.	N.S.	N.S.	N.S.	N.S.	S.Increased	N.S.	N.S.	S.Increased	N.S.	N.S.	N.S.	N.S.	N.S.	N.S.	N.S.	N.S.	N.S.	N.S.	N.S.	N.S.	N.S.	N.S.	N.S.	N.S.	N.S.
MH0113_GL0041920	COG0436	Aspartate/methionine/tyrosine aminotransferase(8648)	Amino acid transport and metabolism		Bacteria	Bacteroidetes	Bacteroidia	Bacteroidales	Bacteroidaceae	Bacteroides	Bacteroides massiliensis	N.S.	N.S.	N.S.	N.S.	N.S.	N.S.	S.Increased	S.Increased	S.Increased	N.S.	S.Increased	N.S.	N.S.	N.S.	S.Increased	N.S.	N.S.	N.S.	N.S.	N.S.	N.S.	N.S.	N.S.	N.S.	N.S.	N.S.	N.S.	N.S.
MH0113_GL0091556	COG0776	Bacterial nucleoid DNA-binding protein(6276)	Replication, recombination and repair		Bacteria	Bacteroidetes	Bacteroidia	Bacteroidales	Bacteroidaceae	Bacteroides		N.S.	N.S.	N.S.	N.S.	N.S.	N.S.	N.S.	N.S.	N.S.	N.S.	S.Decreased	N.S.	N.S.	N.S.	N.S.	N.S.	N.S.	N.S.	N.S.	N.S.	N.S.	N.S.	N.S.	S.Decreased	N.S.	N.S.	N.S.	N.S.
MH0113_GL0112450	COG0157	Nicotinate-nucleotide pyrophosphorylase(1115)	Coenzyme transport and metabolism		Bacteria	Bacteroidetes	Bacteroidia	Bacteroidales	Bacteroidaceae	Bacteroides	Bacteroides massiliensis	N.S.	N.S.	N.S.	N.S.	N.S.	N.S.	N.S.	N.S.	N.S.	N.S.	S.Increased	N.S.	N.S.	N.S.	N.S.	N.S.	N.S.	N.S.	N.S.	N.S.	N.S.	N.S.	N.S.	N.S.	N.S.	N.S.	N.S.	N.S.
MH0113_GL0117720	COG0329	Dihydrodipicolinate synthase/N-acetylneuraminate lyase(4022)	Cell wall/membrane/envelope biogenesis		Bacteria	Bacteroidetes	Bacteroidia	Bacteroidales	Bacteroidaceae	Bacteroides	Bacteroides massiliensis	N.S.	N.S.	N.S.	N.S.	N.S.	S.Increased	N.S.	N.S.	N.S.	N.S.	N.S.	N.S.	N.S.	N.S.	N.S.	N.S.	N.S.	N.S.	N.S.	N.S.	N.S.	N.S.	N.S.	N.S.	N.S.	N.S.	N.S.	N.S.
MH0115_GL0042733	COG0185	Ribosomal protein S19(1368)	Translation, ribosomal structure and biogenesis		Bacteria							N.S.	N.S.	N.S.	N.S.	N.S.	N.S.	N.S.	N.S.	N.S.	N.S.	N.S.	N.S.	N.S.	S.Increased	N.S.	N.S.	N.S.	N.S.	N.S.	N.S.	N.S.	N.S.	N.S.	N.S.	N.S.	N.S.	N.S.	N.S.
MH0116_GL0144625	COG0538	Isocitrate dehydrogenase(1146)	Energy production and conversion		Bacteria	Firmicutes	Clostridia	Clostridiales	Lachnospiraceae	Roseburia	Roseburia hominis	N.S.	N.S.	N.S.	N.S.	N.S.	N.S.	N.S.	N.S.	N.S.	N.S.	N.S.	N.S.	S.Decreased	N.S.	N.S.	N.S.	N.S.	N.S.	N.S.	N.S.	N.S.	N.S.	N.S.	N.S.	N.S.	N.S.	N.S.	N.S.
MH0119_GL0049037	COG1473	Metal-dependent amidase/aminoacylase/carboxypeptidase(5087)	General function prediction only		Bacteria	Firmicutes	Clostridia	Clostridiales				N.S.	N.S.	N.S.	N.S.	N.S.	N.S.	N.S.	N.S.	N.S.	N.S.	N.S.	N.S.	N.S.	N.S.	N.S.	N.S.	N.S.	N.S.	N.S.	S.Increased	N.S.	N.S.	N.S.	N.S.	N.S.	N.S.	N.S.	N.S.
MH0122_GL0000899					Bacteria	Firmicutes	Clostridia	Clostridiales	Lachnospiraceae	Roseburia		N.S.	N.S.	N.S.	N.S.	N.S.	N.S.	N.S.	N.S.	N.S.	S.Decreased	N.S.	N.S.	N.S.	N.S.	N.S.	N.S.	N.S.	N.S.	N.S.	N.S.	N.S.	N.S.	N.S.	N.S.	N.S.	N.S.	N.S.	N.S.
MH0122_GL0011708	COG0050	Translation elongation factor EF-Tu, a GTPase(2272)	Translation, ribosomal structure and biogenesis		Bacteria	Firmicutes	Clostridia	Clostridiales	Ruminococcaceae	Subdoligranulum	Subdoligranulum variabile	N.S.	N.S.	N.S.	N.S.	N.S.	N.S.	N.S.	N.S.	N.S.	N.S.	N.S.	N.S.	N.S.	N.S.	S.Increased	N.S.	N.S.	N.S.	N.S.	N.S.	N.S.	N.S.	N.S.	S.Increased	N.S.	N.S.	N.S.	N.S.
MH0122_GL0011709	COG0480	Translation elongation factor EF-G, a GTPase(5433)	Translation, ribosomal structure and biogenesis		Bacteria	Firmicutes	Clostridia	Clostridiales	Ruminococcaceae	Subdoligranulum	Subdoligranulum variabile	N.S.	N.S.	N.S.	N.S.	N.S.	N.S.	N.S.	N.S.	N.S.	N.S.	N.S.	N.S.	N.S.	N.S.	S.Increased	N.S.	N.S.	S.Increased	N.S.	N.S.	N.S.	N.S.	N.S.	N.S.	N.S.	N.S.	N.S.	N.S.
MH0122_GL0049384	COG1879	ABC-type sugar transport system, periplasmic component, contains N-terminal xre family HTH domain(4787)	Carbohydrate transport and metabolism		Bacteria	Firmicutes						N.S.	N.S.	N.S.	S.Decreased	N.S.	N.S.	N.S.	N.S.	S.Decreased	N.S.	N.S.	N.S.	S.Decreased	N.S.	N.S.	N.S.	N.S.	N.S.	N.S.	N.S.	N.S.	N.S.	N.S.	N.S.	N.S.	N.S.	N.S.	N.S.
MH0122_GL0052895	COG1744	Basic membrane lipoprotein Med, periplasmic binding protein (PBP1-ABC) superfamily(2696)	Cell wall/membrane/envelope biogenesis		Bacteria	Firmicutes	Clostridia	Clostridiales	Ruminococcaceae	Subdoligranulum	Subdoligranulum variabile	N.S.	N.S.	N.S.	N.S.	N.S.	N.S.	N.S.	N.S.	N.S.	N.S.	N.S.	N.S.	N.S.	N.S.	S.Increased	N.S.	N.S.	N.S.	N.S.	N.S.	N.S.	N.S.	N.S.	N.S.	N.S.	N.S.	N.S.	N.S.
MH0122_GL0093568	COG0244	Ribosomal protein L10(1700)	Translation, ribosomal structure and biogenesis		Bacteria	Firmicutes	Clostridia	Clostridiales	Ruminococcaceae	Ruminococcus	Ruminococcus lactaris	N.S.	N.S.	N.S.	N.S.	N.S.	N.S.	N.S.	N.S.	N.S.	S.Increased	N.S.	N.S.	S.Increased	N.S.	N.S.	N.S.	N.S.	N.S.	N.S.	N.S.	N.S.	N.S.	N.S.	N.S.	N.S.	N.S.	N.S.	N.S.
MH0123_GL0125083	COG0049	Ribosomal protein S7(1653)	Translation, ribosomal structure and biogenesis		Bacteria	Bacteroidetes	Bacteroidia	Bacteroidales				N.S.	N.S.	N.S.	N.S.	N.S.	N.S.	N.S.	N.S.	N.S.	N.S.	N.S.	N.S.	N.S.	N.S.	N.S.	N.S.	N.S.	N.S.	S.Increased	N.S.	N.S.	N.S.	N.S.	N.S.	N.S.	N.S.	N.S.	N.S.
MH0124_GL0029177	COG0057	Glyceraldehyde-3-phosphate dehydrogenase/erythrose-4-phosphate dehydrogenase(2333)	Carbohydrate transport and metabolism		Bacteria	Bacteroidetes						N.S.	N.S.	N.S.	N.S.	N.S.	N.S.	N.S.	N.S.	N.S.	N.S.	N.S.	N.S.	N.S.	S.Increased	N.S.	N.S.	N.S.	N.S.	N.S.	N.S.	N.S.	N.S.	N.S.	N.S.	N.S.	N.S.	N.S.	N.S.
MH0125_GL0005726	COG2185	Methylmalonyl-CoA mutase, C-terminal domain/subunit (cobalamin-binding)(776)	Lipid transport and metabolism		Bacteria	Firmicutes	Negativicutes	Acidaminococcales	Acidaminococcaceae	Phascolarctobacterium	Phascolarctobacterium sp. CAG:207	N.S.	N.S.	N.S.	N.S.	N.S.	N.S.	N.S.	N.S.	N.S.	N.S.	N.S.	N.S.	N.S.	N.S.	N.S.	N.S.	N.S.	N.S.	N.S.	N.S.	N.S.	N.S.	S.Increased	N.S.	N.S.	N.S.	N.S.	N.S.
MH0126_GL0012003	COG1592	Rubrerythrin(4121)	Energy production and conversion		Bacteria	Firmicutes						N.S.	N.S.	N.S.	N.S.	N.S.	N.S.	N.S.	S.Decreased	N.S.	N.S.	N.S.	N.S.	N.S.	N.S.	N.S.	N.S.	N.S.	N.S.	N.S.	N.S.	N.S.	N.S.	N.S.	N.S.	N.S.	N.S.	N.S.	N.S.
MH0126_GL0105224					Bacteria	Bacteroidetes	Bacteroidia	Bacteroidales	Bacteroidaceae	Bacteroides	Bacteroides plebeius	N.S.	N.S.	N.S.	N.S.	N.S.	N.S.	N.S.	N.S.	N.S.	N.S.	N.S.	N.S.	N.S.	N.S.	N.S.	N.S.	N.S.	N.S.	N.S.	N.S.	N.S.	N.S.	N.S.	N.S.	N.S.	N.S.	S.Decreased	N.S.
MH0126_GL0127079	COG1109	Phosphomannomutase(7553)	Carbohydrate transport and metabolism		Bacteria	Bacteroidetes	Bacteroidia	Bacteroidales	Prevotellaceae	Prevotella	Prevotella copri	N.S.	N.S.	N.S.	N.S.	N.S.	N.S.	N.S.	S.Increased	S.Increased	S.Decreased	N.S.	N.S.	N.S.	N.S.	N.S.	N.S.	N.S.	N.S.	N.S.	N.S.	N.S.	N.S.	N.S.	N.S.	N.S.	N.S.	N.S.	N.S.
MH0127_GL0008910					Bacteria	Firmicutes	Clostridia	Clostridiales				N.S.	N.S.	N.S.	N.S.	N.S.	N.S.	N.S.	N.S.	N.S.	S.Increased	N.S.	N.S.	S.Increased	N.S.	N.S.	N.S.	N.S.	N.S.	N.S.	N.S.	N.S.	N.S.	N.S.	N.S.	N.S.	N.S.	N.S.	N.S.
MH0127_GL0011798	COG1115	Na+/alanine symporter(4681)	Amino acid transport and metabolism		Bacteria	Firmicutes	Clostridia	Clostridiales	Lachnospiraceae	Coprococcus	Coprococcus comes	N.S.	N.S.	N.S.	N.S.	N.S.	N.S.	N.S.	N.S.	N.S.	N.S.	N.S.	N.S.	N.S.	S.Decreased	N.S.	N.S.	N.S.	N.S.	N.S.	N.S.	N.S.	N.S.	N.S.	N.S.	N.S.	N.S.	N.S.	N.S.
MH0127_GL0016116					Bacteria	Firmicutes	Clostridia	Clostridiales				N.S.	N.S.	N.S.	N.S.	N.S.	N.S.	N.S.	N.S.	N.S.	N.S.	N.S.	N.S.	N.S.	S.Increased	N.S.	N.S.	N.S.	N.S.	N.S.	N.S.	N.S.	N.S.	N.S.	N.S.	N.S.	N.S.	N.S.	N.S.
MH0127_GL0056132	COG0191	Fructose/tagatose bisphosphate aldolase(3616)	Carbohydrate transport and metabolism		Bacteria	Firmicutes	Clostridia	Clostridiales	Lachnospiraceae	Coprococcus	Coprococcus comes	N.S.	N.S.	N.S.	N.S.	N.S.	N.S.	N.S.	N.S.	N.S.	N.S.	N.S.	N.S.	N.S.	N.S.	N.S.	N.S.	N.S.	N.S.	N.S.	N.S.	N.S.	N.S.	N.S.	S.Decreased	N.S.	N.S.	N.S.	N.S.
MH0127_GL0067595	COG3209	Uncharacterized conserved protein RhaS, contains 28 RHS repeats(16194)	General function prediction only		Bacteria	Firmicutes	Clostridia	Clostridiales	Lachnospiraceae	Blautia	Blautia obeum	N.S.	N.S.	N.S.	N.S.	N.S.	N.S.	S.Increased	N.S.	S.Increased	S.Increased	N.S.	S.Increased	S.Increased	N.S.	N.S.	N.S.	N.S.	N.S.	N.S.	N.S.	N.S.	N.S.	N.S.	N.S.	N.S.	N.S.	N.S.	N.S.
MH0127_GL0067826	COG0057	Glyceraldehyde-3-phosphate dehydrogenase/erythrose-4-phosphate dehydrogenase(2333)	Carbohydrate transport and metabolism		Bacteria	Firmicutes	Clostridia	Clostridiales	Lachnospiraceae	Coprococcus	Coprococcus comes	N.S.	N.S.	N.S.	N.S.	N.S.	N.S.	N.S.	N.S.	N.S.	N.S.	N.S.	N.S.	N.S.	N.S.	N.S.	N.S.	N.S.	N.S.	N.S.	N.S.	N.S.	N.S.	S.Increased	N.S.	N.S.	N.S.	N.S.	N.S.
MH0127_GL0094117	COG0235	Ribulose-5-phosphate 4-epimerase/Fuculose-1-phosphate aldolase(3125)	Carbohydrate transport and metabolism		Bacteria	Firmicutes	Clostridia	Clostridiales				N.S.	N.S.	N.S.	N.S.	N.S.	N.S.	N.S.	N.S.	N.S.	S.Increased	N.S.	N.S.	N.S.	N.S.	N.S.	N.S.	N.S.	N.S.	N.S.	N.S.	N.S.	N.S.	N.S.	N.S.	N.S.	N.S.	N.S.	N.S.
MH0127_GL0102134	COG3087	Cell division protein FtsN(1796)	Cell cycle control, cell division, chromosome partitioning		Bacteria	Bacteroidetes	Bacteroidia	Bacteroidales				N.S.	N.S.	N.S.	N.S.	N.S.	N.S.	N.S.	N.S.	N.S.	N.S.	N.S.	N.S.	N.S.	N.S.	S.Increased	N.S.	N.S.	N.S.	N.S.	N.S.	N.S.	N.S.	N.S.	N.S.	N.S.	N.S.	N.S.	N.S.
MH0128_GL0039513	COG0188	DNA gyrase/topoisomerase IV, subunit A(6376)	Replication, recombination and repair		Bacteria	Bacteroidetes	Bacteroidia	Bacteroidales	Bacteroidaceae	Bacteroides	Bacteroides massiliensis	S.Decreased	N.S.	N.S.	N.S.	N.S.	N.S.	N.S.	N.S.	N.S.	N.S.	N.S.	N.S.	N.S.	N.S.	N.S.	N.S.	N.S.	N.S.	N.S.	N.S.	N.S.	N.S.	N.S.	N.S.	N.S.	N.S.	S.Decreased	N.S.
MH0128_GL0044455					Bacteria	Bacteroidetes	Bacteroidia	Bacteroidales	Bacteroidaceae	Bacteroides		N.S.	N.S.	N.S.	N.S.	N.S.	N.S.	N.S.	N.S.	N.S.	S.Decreased	N.S.	N.S.	N.S.	N.S.	N.S.	N.S.	N.S.	N.S.	N.S.	N.S.	N.S.	N.S.	N.S.	N.S.	N.S.	N.S.	S.Decreased	N.S.
MH0128_GL0063070	COG2869	Na+-transporting NADH:ubiquinone oxidoreductase, subunit NqrC(390)	Energy production and conversion		Bacteria	Bacteroidetes	Bacteroidia	Bacteroidales	Bacteroidaceae	Bacteroides		N.S.	N.S.	N.S.	N.S.	N.S.	N.S.	N.S.	N.S.	N.S.	N.S.	S.Increased	N.S.	N.S.	N.S.	N.S.	N.S.	N.S.	N.S.	N.S.	N.S.	N.S.	N.S.	N.S.	N.S.	N.S.	N.S.	N.S.	N.S.
MH0129_GL0013699	COG0052	Ribosomal protein S2(2019)	Translation, ribosomal structure and biogenesis		Bacteria	Bacteroidetes	Bacteroidia	Bacteroidales	Bacteroidaceae	Bacteroides		N.S.	N.S.	N.S.	N.S.	N.S.	N.S.	S.Increased	N.S.	N.S.	N.S.	N.S.	N.S.	N.S.	N.S.	N.S.	N.S.	N.S.	N.S.	N.S.	N.S.	N.S.	N.S.	N.S.	N.S.	N.S.	N.S.	N.S.	N.S.
MH0129_GL0053595	COG4886	Leucine-rich repeat (LRR) protein(18951)	Transcription		Bacteria	Firmicutes	Clostridia	Clostridiales	Lachnospiraceae	Anaerostipes	Anaerostipes hadrus	N.S.	N.S.	N.S.	N.S.	N.S.	N.S.	N.S.	N.S.	N.S.	N.S.	N.S.	N.S.	N.S.	S.Increased	N.S.	N.S.	N.S.	N.S.	N.S.	N.S.	N.S.	N.S.	N.S.	N.S.	N.S.	N.S.	N.S.	N.S.
MH0129_GL0083566	COG0176	Transaldolase(1174)	Carbohydrate transport and metabolism		Bacteria	Firmicutes	Clostridia	Clostridiales				N.S.	N.S.	N.S.	N.S.	N.S.	N.S.	N.S.	N.S.	N.S.	N.S.	N.S.	N.S.	N.S.	N.S.	N.S.	N.S.	N.S.	N.S.	N.S.	N.S.	N.S.	N.S.	N.S.	N.S.	N.S.	N.S.	N.S.	S.Increased
MH0130_GL0000268	COG4771	Outer membrane receptor for ferrienterochelin and colicins(16693)	Inorganic ion transport and metabolism									N.S.	S.Decreased	N.S.	S.Decreased	N.S.	N.S.	N.S.	N.S.	N.S.	N.S.	S.Decreased	N.S.	N.S.	N.S.	N.S.	N.S.	N.S.	S.Decreased	N.S.	N.S.	N.S.	N.S.	N.S.	N.S.	N.S.	N.S.	N.S.	N.S.
MH0131_GL0013416	COG1592	Rubrerythrin(4121)	Energy production and conversion		Bacteria	Firmicutes	Clostridia	Clostridiales	Ruminococcaceae	Subdoligranulum	Subdoligranulum variabile	N.S.	N.S.	N.S.	N.S.	N.S.	N.S.	N.S.	N.S.	N.S.	N.S.	N.S.	N.S.	N.S.	N.S.	S.Increased	N.S.	N.S.	N.S.	N.S.	N.S.	N.S.	N.S.	N.S.	N.S.	N.S.	N.S.	N.S.	N.S.
MH0131_GL0015788	COG0840	Methyl-accepting chemotaxis protein(2442)	Signal transduction mechanisms		Bacteria	Firmicutes	Clostridia	Clostridiales	Lachnospiraceae	Roseburia	Roseburia hominis	N.S.	N.S.	N.S.	N.S.	N.S.	N.S.	N.S.	N.S.	N.S.	S.Decreased	N.S.	S.Decreased	S.Decreased	N.S.	N.S.	N.S.	N.S.	N.S.	N.S.	N.S.	N.S.	N.S.	N.S.	N.S.	N.S.	N.S.	N.S.	S.Decreased
[truncated: 548 more rows]

## Sheet: Supplementary Table S4
Supplementary Table S4 Functional annotation of enriched discriminative proteins from Clostridia.
[truncated: 81 more rows]
